# Supplementary material for: Initiation of ERAD by the bifunctional complex of Mnl1/Htm1 mannosidase and protein disulfide isomerase
Source: Nat Struct Mol Biol. 2025 Feb 10;32(6):1006–18. doi: 10.1038/s41594-025-01491-y (PMC12170172; doi:10.1038/s41594-025-01491-y)
Supplement: Supplementary file 3 — Statistical source data. [file 41594_2025_1491_MOESM3_ESM.xlsx]

## Sheet: Sheet1
	Htm1/Pdi1+Mns1			Htm1/Pdi1			Htm1/Pdi1+Mns1+EDTA			Mns1
0	1	1	1	1	1	1	1	1	1	1	1	1
0.017	1.26691	1.60004	2.21676	1.17433	1.47541	1.65117	0.995678	0.949472	1.00054	0.917175	0.914244	1.04153
0.5	1.91466	2.3135	2.39058	1.48159	1.96047	2.47235	1.00778	0.94049	1.04348	0.933069	0.865629	1.04518
1	3.02106	3.71765	4.3675	2.56575	3.57507	3.93367	1.06516	0.95744	1.01064	0.900808	0.862579	1.1251
2	4.303	4.55707	5.34458	3.13995	4.17462	4.32673	1.06393	0.9724	1.04833	1.0114	0.863518	1.147
