# Supplementary material for: Initiation of ERAD by the bifunctional complex of Mnl1/Htm1 mannosidase and protein disulfide isomerase
Source: Nat Struct Mol Biol. 2025 Feb 10;32(6):1006–18. doi: 10.1038/s41594-025-01491-y (PMC12170172; doi:10.1038/s41594-025-01491-y)
Supplement: Supplementary file 5 — Statistical source data. [file 41594_2025_1491_MOESM5_ESM.xlsx]

## Sheet: Sheet1
cpy*					pgk1													cpy*				pgk1
375975	355125	260871			535463	592892	348377		0.702149	0.598971	0.748818		1	1	1	wt		686462	163083	387710		756295	760296	433643		0.907664	0.214499	0.894076		1	1	1	wt
128300	148067	92925			425906	596472	321523		0.30124	0.248238	0.289015		0.429026	0.414441	0.385962			381066	59752	242313		737099	785080	476489		0.516981	0.0761094	0.508538		0.569573	0.354824	0.568786
46910	67252	47080			387515	596002	322298		0.121053	0.112839	0.146076		0.172404	0.188387	0.195075			199594	34442	70643		781058	806437	453721		0.255543	0.0427089	0.155697		0.281539	0.199109	0.174143
336886	346458	198361			404046	592764	294891		0.833781	0.584479	0.672659		1	1	1	vector		634781	201101	324198		743620	828939	449081		0.853636	0.2426	0.721914		1	1	1	mCTD
279829	320219	174868			395409	607064	295669		0.707695	0.527488	0.591432		0.848778	0.902493	0.879245			575508	168568	255148		668871	709009	364903		0.860417	0.237752	0.699221		1.00794	0.980013	0.968566
290641	285360	165323			412421	597224	295974		0.704719	0.477811	0.558573		0.845209	0.817499	0.830395			548072	181001	225249		673541	808242	354985		0.813717	0.223944	0.634531		0.953237	0.923098	0.878956
391098	396916	261467			405920	594857	290918		0.963485	0.667246	0.898765		1	1	1	wy		712116	323879	294680		728561	599289	315599		0.977428	0.540439	0.933717		1	1	1	DC
370664	313673	180526			445276	550716	295051		0.832437	0.569573	0.611847		0.863985	0.853618	0.680764			724554	310824	221355		778966	657038	261437		0.930148	0.473069	0.846686		0.951628	0.875342	0.906791
311865	277276	155734			411503	550573	284907		0.757868	0.503614	0.546613		0.78659	0.754764	0.608183			679747	249933	190903		774535	597126	268010		0.877619	0.41856	0.712298		0.897886	0.774482	0.762863
328692	281012	169153			396122	519947	293613		0.829775	0.540463	0.576109		1	1	1	d293a
135957	120904	49624			449853	515241	248010		0.302225	0.234655	0.200089		0.364226	0.434175	0.347311
63401	60031	34947			466701	536740	246656		0.135849	0.111844	0.141683		0.163718	0.206941	0.245931
381087	342147	148874			467030	539636	229618		0.81598	0.634033	0.648355		1	1	1	y633s
131419	77833	62146			458936	535721	228074		0.286356	0.145286	0.272482		0.350935	0.229147	0.420266
39682	40204	40901			468185	565230	238582		0.0847571	0.0711286	0.171434		0.103872	0.112184	0.264413
316064	331066	186934			470551	556675	315639		0.671689	0.59472	0.59224		1	1	1	F604A
243773	189401	144976			491792	563331	327201		0.495683	0.336216	0.443079		0.737965	0.565335	0.748142
214763	207206	135258			485129	555246	367821		0.442693	0.373179	0.367728		0.659074	0.627486	0.62091
360501	349194	276602			468363	554123	254593		0.769704	0.630174	1.08645		1	1	1	f604a y633a
343881	242906	212246			533257	579746	243435		0.644869	0.418987	0.87188		0.837814	0.664875	0.802505
301048	223084	180718			510408	505897	259416		0.589818	0.440967	0.696634		0.766292	0.699755	0.641203
209319	235988	191351			580300	359688	403762		0.360708	0.656091	0.47392		1	1	1	wt
64052	97968	60093			554669	327354	403079		0.115478	0.299272	0.149085		0.320142	0.456145	0.314578
33461	31272	42703			564423	340386	402224		0.0592836	0.0918722	0.106167		0.164353	0.14003	0.224019
202420	164151	174499			562027	358703	405400		0.360161	0.457624	0.430437		1	1	1	vector
182367	159326	125295			542656	364571	422516		0.336064	0.437023	0.296545		0.933094	0.954984	0.68894
143798	139855	132000			550118	338112	423524		0.261395	0.413635	0.311671		0.725773	0.903876	0.72408
246883	180300	169638			555871	343427	437386		0.444137	0.525002	0.387845		1	1	1	cc
193942	167602	145490			559827	333208	481062		0.346432	0.502995	0.302435		0.780011	0.958082	0.779783
182186	142517	128221			545786	361288	472057		0.333805	0.394469	0.271622		0.75158	0.751367	0.700336
201379	206577	126830			513022	408300	421140		0.392535	0.505944	0.301159		1	1	1	c579s
54270	77899	29442			527254	379925	421220		0.10293	0.205038	0.069897		0.262218	0.405258	0.232093
18333	38292	25864			530370	392947	449553		0.0345664	0.0974483	0.0575327		0.0880595	0.192607	0.191038
168159	175563	182965			484158	360059	458009		0.347323	0.487595	0.399479		1	1	1	c644s
53390	83469	56199			584569	335841	491802		0.0913322	0.248537	0.114272		0.262961	0.509721	0.286052
20550	38030	21555			553589	328768	519445		0.0371214	0.115674	0.0414962		0.106879	0.237234	0.103876
332488	435002	215302			563984	575758	218880		0.589534	0.755529	0.983653		1	1	1	wt
110487	155725	46831			565598	567529	255735		0.195345	0.274391	0.183123		0.331355	0.363178	0.186166
69664	73380	17181			568202	564337	273146		0.122604	0.130029	0.0629004		0.207968	0.172103	0.0639457
258992	436017	229019			544868	553532	265947		0.47533	0.7877	0.861145		1	1	1	vector
216430	316277	211022			551825	542733	250358		0.392208	0.582749	0.842881		0.825127	0.739811	0.978791
230027	296556	193239			567745	522333	245501		0.405159	0.567753	0.787121		0.852375	0.720773	0.91404
276620	394978	278194			531979	503360	245797		0.519983	0.784683	1.1318		1	1	1	fyd
255664	314008	221247			536800	523557	251415		0.476274	0.599759	0.880007		0.915942	0.764333	0.777526
254748	385111	202995			543882	561523	249811		0.468388	0.685833	0.812594		0.900776	0.874026	0.717964
325421	408594	298499			522911	577433	273702		0.622326	0.707604	1.0906		1	1	1	fywy
302452	387202	259169			527520	568595	264526		0.573347	0.68098	0.979749		0.921297	0.962375	0.898359
303606	384838	207225			583384	604443	261214		0.520422	0.636682	0.793315		0.836254	0.899771	0.727413
330873	327942	216680			600512	556114	279285		0.550985	0.589703	0.775838		1	1	1	dwy
315161	351275	152249			615098	536620	270129		0.512375	0.654607	0.563616		0.929926	1.11006	0.726461
255051	328048	145973			620282	531878	271095		0.411186	0.616773	0.538457		0.746274	1.0459	0.694033
301649	391895	218963			597288	568325	305153		0.505031	0.689561	0.717552		1	1	1	dn
259156	374248	173466			612375	605965	292970		0.423198	0.617607	0.592095		0.837965	0.895651	0.82516
246140	322117	152540			588538	587377	286354		0.418223	0.548399	0.532697		0.828113	0.795287	0.742382
