# Supplementary material for: Initiation of ERAD by the bifunctional complex of Mnl1/Htm1 mannosidase and protein disulfide isomerase
Source: Nat Struct Mol Biol. 2025 Feb 10;32(6):1006–18. doi: 10.1038/s41594-025-01491-y (PMC12170172; doi:10.1038/s41594-025-01491-y)
Supplement: Supplementary file 7 — Statistical source data. [file 41594_2025_1491_MOESM7_ESM.xlsx]

## Sheet: Sheet1
	Htm1/Pdi1			Htm1(1-650)/Pdi1			Htm1-Pdi1+EDTA
0	1	1	1	1	1	1	1	1	1
30	3.8297	4.04422	3.73517	1.73004	1.79977	1.65152	1.15266	1.23683	1.36838
120	7.30462	8.11355	6.81167	2.71899	3.00206	2.31658	1.25496	1.31897	1.46078
	Htm1/Pdi1			Htm1(1-650)/Pdi1			Htm1(L655N F770Y M772K)/Pdi1
0	1	1	1	1	1	1	1	1	1
30	3.02511	3.27601	3.77461	1.32474	1.41629	1.18459	1.63769	1.7117	1.24456
120	6.33066	7.34503	6.3998	2.33993	2.58923	1.75097	2.3852	3.0145	2.55461
