# Supplementary material for: Initiation of ERAD by the bifunctional complex of Mnl1/Htm1 mannosidase and protein disulfide isomerase
Source: Nat Struct Mol Biol. 2025 Feb 10;32(6):1006–18. doi: 10.1038/s41594-025-01491-y (PMC12170172; doi:10.1038/s41594-025-01491-y)
Supplement: Supplementary file 10 — Statistical source data. [file 41594_2025_1491_MOESM10_ESM.xlsx]

## Sheet: Sheet1
	40								45								50								55								60
fl-c-alone	Peak	Radius (nm)	Mw-R (kDa)	%Pd	%Intensity	%Mass	%Number		Peak	Radius (nm)	Mw-R (kDa)	%Pd	%Intensity	%Mass	%Number		Peak	Radius (nm)	Mw-R (kDa)	%Pd	%Intensity	%Mass	%Number		Peak	Radius (nm)	Mw-R (kDa)	%Pd	%Intensity	%Mass	%Number		Peak	Radius (nm)	Mw-R (kDa)	%Pd	%Intensity	%Mass	%Number
	Peak 1 (True)	46.09	26287.3	17.11	100	100	100		Peak 1 (True)	130.2	298653	9.5	70	38	99		Peak 1 (True)	51.11	33481	11.85	9.1	0.68	22		Peak 1 (True)	161.2	492032	11.8	34.1	6.2	95		Peak 1 (True)	14.97	1891.26	7.42	3.1	4.3	100
	Peak	Radius (nm)	Mw-R (kDa)	%Pd	%Intensity	%Mass	%Number		Peak 2 (True)	732.9	1.70117e+07	5.68	30	62	0.73		Peak 2 (True)	128.8	291244	14.66	53.2	34	77		Peak 2 (True)	1096	4.3613e+07	11.47	65.9	94	4.8		Peak 2 (True)	410.3	4.37865e+06	4.66	96.9	96	0.1
	Peak 1 (True)	5.824	207.78	20.1	1.7	79	100		Peak	Radius (nm)	Mw-R (kDa)	%Pd	%Intensity	%Mass	%Number		Peak 3 (True)	903.3	2.77464e+07	11.45	37.7	65	0.35		Peak	Radius (nm)	Mw-R (kDa)	%Pd	%Intensity	%Mass	%Number		Peak	Radius (nm)	Mw-R (kDa)	%Pd	%Intensity	%Mass	%Number
	Peak 2 (True)	53.23	36818.1	35.76	98.3	21	0.095		Peak 1 (True)	124.6	269362	11.57	72	51	99		Peak	Radius (nm)	Mw-R (kDa)	%Pd	%Intensity	%Mass	%Number		Peak 1 (True)	142	365851	0	29.9	5.1	88		Peak 1 (True)	43.19	22573.7	11.68	3.7	0.21	88
	Peak	Radius (nm)	Mw-R (kDa)	%Pd	%Intensity	%Mass	%Number		Peak 2 (True)	534.2	8.11764e+06	10.45	28	49	0.96		Peak 1 (True)	104.5	178344	11.83	54	34	99		Peak 2 (True)	736.6	17214461	5.82	70.1	95	12		Peak 2 (True)	507.8	7.21184e+06	17.3	78.6	48	12
	Peak 1 (True)	36.61	15330.3	29.76	100	100	100		Peak	Radius (nm)	Mw-R (kDa)	%Pd	%Intensity	%Mass	%Number		Peak 2 (True)	790.6	2.03162e+07	5.22	46	66	0.55		Peak	Radius (nm)	Mw-R (kDa)	%Pd	%Intensity	%Mass	%Number		Peak 3 (True)	2438	2.83183e+08	11.78	17.7	52	0.11
									Peak 1 (True)	98.07	153806	11.6	50.6	40	97		Peak	Radius (nm)	Mw-R (kDa)	%Pd	%Intensity	%Mass	%Number		Peak 1 (True)	85.44	111389	7.89	15	1.7	77		Peak	Radius (nm)	Mw-R (kDa)	%Pd	%Intensity	%Mass	%Number
									Peak 2 (True)	385.2	3.77631e+06	11.5	49.4	60	3		Peak 1 (True)	91.07	129334	9.13	42.6	12	92		Peak 2 (True)	505.2	7.12537e+06	11.49	85	98	23		Peak 1 (True)	19.39	3466.96	9.58	2.3	1.6	99
																	Peak 2 (True)	424	4.72759e+06	11.83	57.4	88	8.3										Peak 2 (True)	406.7	4.28949e+06	1.55	97.7	98	0.62
fl-c-1	Peak	Radius (nm)	Mw-R (kDa)	%Pd	%Intensity	%Mass	%Number		Peak	Radius (nm)	Mw-R (kDa)	%Pd	%Intensity	%Mass	%Number		Peak	Radius (nm)	Mw-R (kDa)	%Pd	%Intensity	%Mass	%Number		Peak	Radius (nm)	Mw-R (kDa)	%Pd	%Intensity	%Mass	%Number		Peak	Radius (nm)	Mw-R (kDa)	%Pd	%Intensity	%Mass	%Number
	Peak 1 (True)	40.76	19718.8	62.15	100	100	100		Peak 1 (True)	18.47	3092.74	14.82	37.1	56	100		Peak 1 (True)	0.5651	0.89	22.96	2.8	100	100		Peak 1 (True)	36.99	15712.3	11.36	43.9	7.8	100		Peak 1 (True)	361.7	3.26022e+06	28.39	100	100	100
	Peak	Radius (nm)	Mw-R (kDa)	%Pd	%Intensity	%Mass	%Number		Peak 2 (True)	98.86	156716	14.09	62.9	44	0.36		Peak 2 (True)	28.15	8290.25	16.95	41.4	0.013	7.6e-08		Peak 2 (True)	586.6	1.01069e+07	4.58	56.1	92	0.27		Peak	Radius (nm)	Mw-R (kDa)	%Pd	%Intensity	%Mass	%Number
	Peak 1 (True)	39.29	18091.4	68.85	95	89	100		Peak	Radius (nm)	Mw-R (kDa)	%Pd	%Intensity	%Mass	%Number		Peak 3 (True)	207.5	887889	12.71	55.8	0.033	3.9e-10		Peak	Radius (nm)	Mw-R (kDa)	%Pd	%Intensity	%Mass	%Number		Peak 1 (True)	403.6	4.21385e+06	47.29	100	100	100
	Peak 2 (True)	613.1	1.12055e+07	32.62	5	11	0.00016		Peak 1 (True)	31.56	10835.7	55.02	93.9	86	100		Peak	Radius (nm)	Mw-R (kDa)	%Pd	%Intensity	%Mass	%Number		Peak 1 (True)	20.58	3983.59	11.62	29.1	25	100		Peak	Radius (nm)	Mw-R (kDa)	%Pd	%Intensity	%Mass	%Number
	Peak	Radius (nm)	Mw-R (kDa)	%Pd	%Intensity	%Mass	%Number		Peak 2 (True)	1039	3.84871e+07	19.2	6.1	14	2.2e-05		Peak 1 (True)	37.97	16698.3	52.55	86.7	69	100		Peak 2 (True)	300.7	2.11647e+06	13.72	70.9	75	0.083		Peak 1 (True)	346.7	2.95236e+06	46.43	100	100	100
	Peak 1 (True)	38.99	17770.6	51.73	100	100	100		Peak	Radius (nm)	Mw-R (kDa)	%Pd	%Intensity	%Mass	%Number		Peak 2 (True)	489.2	6.60709e+06	28.1	13.3	31	0.002		Peak	Radius (nm)	Mw-R (kDa)	%Pd	%Intensity	%Mass	%Number
									Peak 1 (True)	44.6	24343.5	84.33	100	100	100		Peak	Radius (nm)	Mw-R (kDa)	%Pd	%Intensity	%Mass	%Number		Peak 1 (True)	14.86	1859.41	11.9	10.3	8.5	100
																	Peak 1 (True)	1.654	10.92	16.5	1.5	98	100		Peak 2 (True)	726.7	1.66779e+07	8.05	89.7	92	0.0078
																	Peak 2 (True)	30.45	9963.7	24.56	66.3	1.1	0.00026
																	Peak 3 (True)	208.5	898215	14.15	32.2	0.97	3.9e-07
fl-c-2	Peak	Radius (nm)	Mw-R (kDa)	%Pd	%Intensity	%Mass	%Number		Peak	Radius (nm)	Mw-R (kDa)	%Pd	%Intensity	%Mass	%Number		Peak	Radius (nm)	Mw-R (kDa)	%Pd	%Intensity	%Mass	%Number		Peak	Radius (nm)	Mw-R (kDa)	%Pd	%Intensity	%Mass	%Number		Peak	Radius (nm)	Mw-R (kDa)	%Pd	%Intensity	%Mass	%Number
	Peak 1 (True)	44.16	23779.7	54.38	100	100	100		Peak 1 (True)	4.462	111.42	28.76	1.3	82	100		Peak 1 (True)	53.68	37555.7	59.43	84	44	100		Peak 1 (True)	15.34	2001.98	11.52	6.9	12	99		Peak 1 (True)	59	46845.4	34.42	63.8	9.9	94
	Peak	Radius (nm)	Mw-R (kDa)	%Pd	%Intensity	%Mass	%Number		Peak 2 (True)	54.57	39018.1	47.67	98.7	18	0.071		Peak 2 (True)	1261	6.05854e+07	26.95	16	56	0.00012		Peak 2 (True)	60.72	50096.9	19.9	75.3	7.3	1.1		Peak 2 (True)	146.1	390750	17.6	20.2	16	6
	Peak 1 (True)	26.26	7048.16	40.36	62.6	79	100		Peak	Radius (nm)	Mw-R (kDa)	%Pd	%Intensity	%Mass	%Number		Peak	Radius (nm)	Mw-R (kDa)	%Pd	%Intensity	%Mass	%Number		Peak 3 (True)	1690	1.20212e+08	11.76	17.8	81	0.00044		Peak 3 (True)	1519	9.36402e+07	11.52	16	74	0.02
	Peak 2 (True)	90.23	126568	27.6	37.4	21	0.087		Peak 1 (True)	0.6872	1.4	51.81	1.9	100	100		Peak 1 (True)	4.908	139.26	11.88	1.5	72	100		Peak	Radius (nm)	Mw-R (kDa)	%Pd	%Intensity	%Mass	%Number		Peak	Radius (nm)	Mw-R (kDa)	%Pd	%Intensity	%Mass	%Number
	Peak	Radius (nm)	Mw-R (kDa)	%Pd	%Intensity	%Mass	%Number		Peak 2 (True)	43.72	23224.6	56.55	96.3	0.0072	1.4e-09		Peak 2 (True)	48.84	30097.7	27.95	80.7	10	0.026		Peak 1 (True)	57.71	44476.5	26.45	83.2	45	99		Peak 1 (True)	64.63	57965	17	86.2	32	99
	Peak 1 (True)	21.68	4501.39	21.56	63.1	67	100		Peak 3 (True)	697.5	1.51535e+07	20.24	1.7	0.00058	1.8e-15		Peak 3 (True)	325.7	2.55074e+06	15.79	17.8	18	7e-05		Peak 2 (True)	244.1	1.29933e+06	16.42	16.8	55	1		Peak 2 (True)	437.8	5.09717e+06	11.56	13.8	68	0.62
	Peak 2 (True)	111	205405	15.92	36.9	33	0.18		Peak	Radius (nm)	Mw-R (kDa)	%Pd	%Intensity	%Mass	%Number		Peak	Radius (nm)	Mw-R (kDa)	%Pd	%Intensity	%Mass	%Number		Peak	Radius (nm)	Mw-R (kDa)	%Pd	%Intensity	%Mass	%Number		Peak	Radius (nm)	Mw-R (kDa)	%Pd	%Intensity	%Mass	%Number
									Peak 1 (True)	6.087	230.46	25.5	2.9	83	100		Peak 1 (True)	8.841	551.85	13.49	4.2	58	100		Peak 1 (True)	8.546	509.67	10	1.7	36	100		Peak 1 (True)	58.65	46194.8	18.86	80	35	97
									Peak 2 (True)	46	26166.7	37.66	97.1	17	0.14		Peak 2 (True)	48.78	30012.2	24.63	85.2	17	0.26		Peak 2 (True)	59.33	47448.2	19.99	91.2	21	0.2		Peak 2 (True)	230.7	1.13779e+06	11.06	20	65	2.8
																	Peak 3 (True)	439.2	5.13419e+06	11.82	10.6	24	0.00028		Peak 3 (True)	947.5	3.10282e+07	5.01	7.1	43	7.9e-05
																									55								60
fl-c-3	Peak	Radius (nm)	Mw-R (kDa)	%Pd	%Intensity	%Mass	%Number		Peak	Radius (nm)	Mw-R (kDa)	%Pd	%Intensity	%Mass	%Number		Peak	Radius (nm)	Mw-R (kDa)	%Pd	%Intensity	%Mass	%Number		Peak	Radius (nm)	Mw-R (kDa)	%Pd	%Intensity	%Mass	%Number		Peak	Radius (nm)	Mw-R (kDa)	%Pd	%Intensity	%Mass	%Number
	Peak 1 (True)	58.6	46092.9	76.87	100	100	100		Peak 1 (True)	10.37	800.66	19.23	11.5	87	100		Peak 1 (True)	49.25	30697.9	49.56	93.8	87	100		Peak 1 (True)	4.076	90.16	0	4.7	97	100		Peak 1 (True)	7.107	331.14	1.59	1.3	46	100
	Peak	Radius (nm)	Mw-R (kDa)	%Pd	%Intensity	%Mass	%Number		Peak 2 (True)	56.38	42108.7	27.76	88.5	13	0.13		Peak 2 (True)	442.1	5.21315e+06	11.77	6.2	13	0.00017		Peak 2 (True)	50.04	31853.2	11.73	95.3	2.6	0.0016		Peak 2 (True)	54.28	38530.1	23.81	94	24	0.19
	Peak 1 (True)	59.78	48298.7	64.13	97.3	95	100		Peak	Radius (nm)	Mw-R (kDa)	%Pd	%Intensity	%Mass	%Number		Peak	Radius (nm)	Mw-R (kDa)	%Pd	%Intensity	%Mass	%Number		Peak	Radius (nm)	Mw-R (kDa)	%Pd	%Intensity	%Mass	%Number		Peak 3 (True)	1033	3.79794e+07	15.74	4.6	31	2.4e-05
	Peak 2 (True)	478.5	6.27364e+06	21.52	2.7	4.7	5.7e-05		Peak 1 (True)	52.82	36160.7	56.54	100	100	100		Peak 1 (True)	3.768	75.03	12.14	1.1	73	100		Peak 1 (True)	66.14	61196.9	50.04	100	100	100		Peak	Radius (nm)	Mw-R (kDa)	%Pd	%Intensity	%Mass	%Number
	Peak	Radius (nm)	Mw-R (kDa)	%Pd	%Intensity	%Mass	%Number		Peak	Radius (nm)	Mw-R (kDa)	%Pd	%Intensity	%Mass	%Number		Peak 2 (True)	34.92	13733.6	37.63	61.1	14	0.11		Peak	Radius (nm)	Mw-R (kDa)	%Pd	%Intensity	%Mass	%Number		Peak 1 (True)	12.75	1299.18	11.9	4.3	54	99
	Peak 1 (True)	54.51	38916.4	60.71	93.8	88	100		Peak 1 (True)	52.04	34922.8	54.02	96.2	94	100		Peak 3 (True)	104.1	176683	24.37	37.8	13	0.00058		Peak 1 (True)	10.32	791.92	7.05	4.8	59	100		Peak 2 (True)	59.97	48658	24.41	95.7	46	1
	Peak 2 (True)	722.7	1.64664e+07	25.46	6.2	12	1.2e-05		Peak 2 (True)	444.1	5.27029e+06	16.98	3.8	6	5.7e-05		Peak	Radius (nm)	Mw-R (kDa)	%Pd	%Intensity	%Mass	%Number		Peak 2 (True)	55.74	41010.9	26.24	89.7	24	0.4		Peak	Radius (nm)	Mw-R (kDa)	%Pd	%Intensity	%Mass	%Number
																	Peak 1 (True)	13.52	1491.17	23.77	10.8	71	99		Peak 3 (True)	407.7	4.3141e+06	11.71	5.5	17	0.00042		Peak 1 (True)	8.241	468.18	13.08	2.3	67	100
																	Peak 2 (True)	53.37	37042	35.01	89.2	29	1.2										Peak 2 (True)	61.67	51947.2	28.58	97.7	33	0.17
fl-c-4	Peak	Radius (nm)	Mw-R (kDa)	%Pd	%Intensity	%Mass	%Number		Peak	Radius (nm)	Mw-R (kDa)	%Pd	%Intensity	%Mass	%Number		Peak	Radius (nm)	Mw-R (kDa)	%Pd	%Intensity	%Mass	%Number		Peak	Radius (nm)	Mw-R (kDa)	%Pd	%Intensity	%Mass	%Number		Peak	Radius (nm)	Mw-R (kDa)	%Pd	%Intensity	%Mass	%Number
	Peak 1 (True)	53.54	37314.6	68.23	100	100	100		Peak 1 (True)	17.54	2741.89	32.08	31.5	80	100		Peak 1 (True)	48.22	29220.1	69.83	100	100	100		Peak 1 (True)	48.15	29120.9	44.41	100	100	100		Peak 1 (True)	6.722	290.69	9.93	1.6	76	100
	Peak	Radius (nm)	Mw-R (kDa)	%Pd	%Intensity	%Mass	%Number		Peak 2 (True)	67.69	64603.9	35.52	68.5	20	0.14		Peak	Radius (nm)	Mw-R (kDa)	%Pd	%Intensity	%Mass	%Number		Peak	Radius (nm)	Mw-R (kDa)	%Pd	%Intensity	%Mass	%Number		Peak 2 (True)	51.78	34512.6	11.53	98.4	24	0.062
	Peak 1 (True)	54.23	38451.9	75.08	100	100	100		Peak	Radius (nm)	Mw-R (kDa)	%Pd	%Intensity	%Mass	%Number		Peak 1 (True)	45.24	25159.1	54.02	100	100	100		Peak 1 (True)	14.96	1887.87	22.19	11.9	70	99		Peak	Radius (nm)	Mw-R (kDa)	%Pd	%Intensity	%Mass	%Number
	Peak	Radius (nm)	Mw-R (kDa)	%Pd	%Intensity	%Mass	%Number		Peak 1 (True)	59.93	48592	74.01	100	100	100		Peak	Radius (nm)	Mw-R (kDa)	%Pd	%Intensity	%Mass	%Number		Peak 2 (True)	49.98	31765.1	25.87	88.1	30	1.4		Peak 1 (True)	57.25	43646.5	37.78	100	100	100
	Peak 1 (True)	53.04	36517	84.26	95.2	91	100		Peak	Radius (nm)	Mw-R (kDa)	%Pd	%Intensity	%Mass	%Number		Peak 2 (True)	47.71	28498.4	30.53	83	15	0.4		Peak	Radius (nm)	Mw-R (kDa)	%Pd	%Intensity	%Mass	%Number		Peak	Radius (nm)	Mw-R (kDa)	%Pd	%Intensity	%Mass	%Number
	Peak 2 (True)	665.4	1.35695e+07	31.07	4.8	9.1	3.2e-05		Peak 1 (True)	50.86	33087.6	86.45	100	100	100										Peak 1 (True)	11.17	953.73	10.24	7.1	72	99		Peak 1 (True)	6.222	242.55	12.85	1.2	69	100
																									Peak 2 (True)	45.24	25163.6	17.42	92.9	28	0.75		Peak 2 (True)	56.46	42263.7	30.63	98.8	31	0.1
	40								45								50								55								60
fl-cm-1	Peak	Radius (nm)	Mw-R (kDa)	%Pd	%Intensity	%Mass	%Number		Peak	Radius (nm)	Mw-R (kDa)	%Pd	%Intensity	%Mass	%Number		Peak	Radius (nm)	Mw-R (kDa)	%Pd	%Intensity	%Mass	%Number		Peak	Radius (nm)	Mw-R (kDa)	%Pd	%Intensity	%Mass	%Number		Peak	Radius (nm)	Mw-R (kDa)	%Pd	%Intensity	%Mass	%Number
	Peak 1 (True)	90.19	126438	18.63	100	100	100		Peak 1 (True)	100.9	164449	10.74	56.1	51	98		Peak 1 (True)	74.2	80079.8	0	32.9	6.7	77		Peak 1 (True)	97.21	150673	11.37	25.5	11	93		Peak 1 (True)	75.43	83217.5	6.85	9.2	0.59	76
	Peak	Radius (nm)	Mw-R (kDa)	%Pd	%Intensity	%Mass	%Number		Peak 2 (True)	364.9	3.32872e+06	9.95	43.9	49	2.4		Peak 2 (True)	265	1.57433e+06	11.59	67.1	93	23		Peak 2 (True)	531.6	8.02505e+06	11.91	74.5	89	6.7		Peak 2 (True)	605.7	1.08917e+07	10.98	90.8	99	24
	Peak 1 (True)	83.5	105579	11.26	100	100	100		Peak	Radius (nm)	Mw-R (kDa)	%Pd	%Intensity	%Mass	%Number		Peak	Radius (nm)	Mw-R (kDa)	%Pd	%Intensity	%Mass	%Number		Peak	Radius (nm)	Mw-R (kDa)	%Pd	%Intensity	%Mass	%Number		Peak	Radius (nm)	Mw-R (kDa)	%Pd	%Intensity	%Mass	%Number
	Peak	Radius (nm)	Mw-R (kDa)	%Pd	%Intensity	%Mass	%Number		Peak 1 (True)	125	271441	11.63	67.5	45	99		Peak 1 (True)	114.5	220780	8.84	51.1	46	99		Peak 1 (True)	16.49	2372.63	8.15	2.1	0.91	100		Peak 1 (True)	11.95	1117.83	8.56	1.6	2	100
	Peak 1 (True)	92.64	134630	13.03	92.9	73	100		Peak 2 (True)	580.8	9.87351e+06	9.42	32.5	55	0.97		Peak 2 (True)	504.6	7.10497e+06	6.08	48.9	54	1.5		Peak 2 (True)	162.5	501149	12.1	28.1	4	0.38		Peak 2 (True)	830.3	2.27811e+07	2.42	98.4	98	0.014
	Peak 2 (True)	548	8.61887e+06	10.42	7.1	27	0.2		Peak	Radius (nm)	Mw-R (kDa)	%Pd	%Intensity	%Mass	%Number		Peak	Radius (nm)	Mw-R (kDa)	%Pd	%Intensity	%Mass	%Number		Peak 3 (True)	1529	9.50128e+07	17.25	69.8	95	0.012		Peak	Radius (nm)	Mw-R (kDa)	%Pd	%Intensity	%Mass	%Number
									Peak 1 (True)	120.4	248567	11.87	53.5	44	98		Peak 1 (True)	92.92	135563	5.34	38.2	9.5	92		Peak	Radius (nm)	Mw-R (kDa)	%Pd	%Intensity	%Mass	%Number		Peak 1 (True)	98.14	154072	0	12.7	1.8	93
									Peak 2 (True)	418.7	4.59027e+06	10.89	46.5	56	2.4		Peak 2 (True)	451.3	5.47184e+06	11.55	61.8	90	8.5		Peak 1 (True)	150.7	420565	9.18	34.9	6.3	95		Peak 2 (True)	878	2.59633e+07	10.24	87.3	98	7.3
																									Peak 2 (True)	1001	3.53106e+07	8.48	65.1	94	5
fl-cm-2	Peak	Radius (nm)	Mw-R (kDa)	%Pd	%Intensity	%Mass	%Number		Peak	Radius (nm)	Mw-R (kDa)	%Pd	%Intensity	%Mass	%Number		Peak	Radius (nm)	Mw-R (kDa)	%Pd	%Intensity	%Mass	%Number		Peak	Radius (nm)	Mw-R (kDa)	%Pd	%Intensity	%Mass	%Number		Peak	Radius (nm)	Mw-R (kDa)	%Pd	%Intensity	%Mass	%Number
	Peak 1 (True)	97.18	150570	15.62	100	100	100		Peak 1 (True)	159.4	479058	11.59	70.8	20	99		Peak 1 (True)	131.3	304534	11.73	57.3	44	99		Peak 1 (True)	123.4	263282	10.65	36.5	15	95		Peak 1 (True)	29.57	9303.82	5.36	4.1	0.22	99
	Peak	Radius (nm)	Mw-R (kDa)	%Pd	%Intensity	%Mass	%Number		Peak 2 (True)	1333	6.89366e+07	11.83	29.2	80	0.68		Peak 2 (True)	592.4	1.03388e+07	10.3	42.7	56	1.1		Peak 2 (True)	592.3	1.03366e+07	11.17	63.5	85	4.6		Peak 2 (True)	640	1.23907e+07	7.31	70.6	27	1.1
	Peak 1 (True)	98.07	153810	30.52	100	100	100		Peak	Radius (nm)	Mw-R (kDa)	%Pd	%Intensity	%Mass	%Number		Peak	Radius (nm)	Mw-R (kDa)	%Pd	%Intensity	%Mass	%Number		Peak	Radius (nm)	Mw-R (kDa)	%Pd	%Intensity	%Mass	%Number		Peak 3 (True)	5167	1641994179	12.14	25.4	73	0.0059
	Peak	Radius (nm)	Mw-R (kDa)	%Pd	%Intensity	%Mass	%Number		Peak 1 (True)	43.56	23031.9	8.34	1.7	0.21	26		Peak 1 (True)	117.4	234160	17.98	39	22	96		Peak 1 (True)	140.8	358527	10.62	35.8	11	96		Peak	Radius (nm)	Mw-R (kDa)	%Pd	%Intensity	%Mass	%Number
	Peak 1 (True)	106.3	185530	11.14	96.2	64	100		Peak 2 (True)	162.1	498407	13.16	74.7	30	73		Peak 2 (True)	556.7	8.93918e+06	25.87	61	78	4		Peak 2 (True)	766.6	1.88991e+07	11.72	64.2	89	4.5		Peak 1 (True)	149.7	413953	9.77	13.7	0.69	83
	Peak 2 (True)	2439	2.83499e+08	11.9	3.8	36	0.0051		Peak 3 (True)	991.2	3.44842e+07	10.99	23.6	70	0.72		Peak	Radius (nm)	Mw-R (kDa)	%Pd	%Intensity	%Mass	%Number		Peak	Radius (nm)	Mw-R (kDa)	%Pd	%Intensity	%Mass	%Number		Peak 2 (True)	657.2	1.31833e+07	2.1	63.2	16	17
									Peak	Radius (nm)	Mw-R (kDa)	%Pd	%Intensity	%Mass	%Number		Peak 1 (True)	149.4	411933	15.54	55.2	18	99		Peak 1 (True)	100.7	163477	8.34	28.7	11	96		Peak 3 (True)	9886	7.49385e+09	19.38	23.1	83	0.029
									Peak 1 (True)	125.7	275023	11.54	50.1	30	98		Peak 2 (True)	1177	5.15515e+07	11.78	44.8	82	0.68		Peak 2 (True)	611.3	1.113e+07	11.88	71.3	89	3.8		Peak	Radius (nm)	Mw-R (kDa)	%Pd	%Intensity	%Mass	%Number
									Peak 2 (True)	535.2	8.15284e+06	10.73	49.9	70	2.4																		Peak 1 (True)	13	1360.26	11.91	2.2	2.9	100
																																	Peak 2 (True)	740.1	1.741e+07	83.95	97.8	97	0.079
fl-cm-3	Peak	Radius (nm)	Mw-R (kDa)	%Pd	%Intensity	%Mass	%Number		Peak	Radius (nm)	Mw-R (kDa)	%Pd	%Intensity	%Mass	%Number		Peak	Radius (nm)	Mw-R (kDa)	%Pd	%Intensity	%Mass	%Number		Peak	Radius (nm)	Mw-R (kDa)	%Pd	%Intensity	%Mass	%Number		Peak	Radius (nm)	Mw-R (kDa)	%Pd	%Intensity	%Mass	%Number
	Peak 1 (True)	1.132	4.5	17.16	3.2	100	100		Peak 1 (True)	94.62	141456	13.16	70	56	98		Peak 1 (True)	112.2	210539	10.64	38.8	31	96		Peak 1 (True)	60.45	49585.6	10.88	13.5	0.79	87		Peak 1 (True)	9.183	603.11	0	1.1	3.7	100
	Peak 2 (True)	43.11	22478.5	20.15	96.8	0.097	1.8e-06		Peak 2 (True)	377.2	3.59535e+06	10.48	30	44	1.7		Peak 2 (True)	458.2	5.66997e+06	11.34	61.2	69	4		Peak 2 (True)	556.1	8.91657e+06	3.33	86.5	99	13		Peak 2 (True)	255.1	1.44056e+06	1.79	63.9	18	0.024
	Peak	Radius (nm)	Mw-R (kDa)	%Pd	%Intensity	%Mass	%Number		Peak	Radius (nm)	Mw-R (kDa)	%Pd	%Intensity	%Mass	%Number		Peak	Radius (nm)	Mw-R (kDa)	%Pd	%Intensity	%Mass	%Number		Peak	Radius (nm)	Mw-R (kDa)	%Pd	%Intensity	%Mass	%Number		Peak 3 (True)	1752	1.30684e+08	7.58	35.1	78	0.00031
	Peak 1 (True)	3.838	78.32	17.46	3.1	97	100		Peak 1 (True)	98.45	155202	13.25	71.8	63	98		Peak 1 (True)	101.8	167973	11.02	36.2	18	93		Peak 1 (True)	61.58	51776.5	9.97	12.5	0.88	84		Peak	Radius (nm)	Mw-R (kDa)	%Pd	%Intensity	%Mass	%Number
	Peak 2 (True)	55.56	40690.2	28.96	96.9	3.3	0.0015		Peak 2 (True)	330.6	2.64106e+06	11.2	28.2	37	2		Peak 2 (True)	429.7	4.87791e+06	11.52	63.8	82	7.4		Peak 2 (True)	503.4	7.06511e+06	11.54	87.5	99	16		Peak 1 (True)	96.88	149490	6.53	8.1	0.74	85
	Peak	Radius (nm)	Mw-R (kDa)	%Pd	%Intensity	%Mass	%Number		Peak	Radius (nm)	Mw-R (kDa)	%Pd	%Intensity	%Mass	%Number		Peak	Radius (nm)	Mw-R (kDa)	%Pd	%Intensity	%Mass	%Number		Peak	Radius (nm)	Mw-R (kDa)	%Pd	%Intensity	%Mass	%Number		Peak 2 (True)	541.8	8.38993e+06	8.94	57.9	21	14
	Peak 1 (True)	1.876	14.68	13.52	2.8	100	100		Peak 1 (True)	87.38	117417	14.04	70.3	44	96		Peak 1 (True)	164.3	514372	11.25	66.9	32	97		Peak 1 (True)	95.61	144925	11.51	14	3.9	94		Peak 3 (True)	2886	4.20457e+08	9.79	34	78	0.36
	Peak 2 (True)	48.06	28990.2	18.61	97.2	0.46	3e-05		Peak 2 (True)	292.2	1.97854e+06	7.95	29.7	56	4.5		Peak 2 (True)	753.3	1.8142e+07	10.39	33.1	68	2.6		Peak 2 (True)	724.1	1.6542e+07	8.14	86	96	6.3		Peak	Radius (nm)	Mw-R (kDa)	%Pd	%Intensity	%Mass	%Number
																																	Peak 1 (True)	68.27	65906.6	11.87	7.4	0.28	89
																																	Peak 2 (True)	975.3	3.31984e+07	11.34	92.6	100	11
fl-cm-4	Peak	Radius (nm)	Mw-R (kDa)	%Pd	%Intensity	%Mass	%Number		Peak	Radius (nm)	Mw-R (kDa)	%Pd	%Intensity	%Mass	%Number		Peak	Radius (nm)	Mw-R (kDa)	%Pd	%Intensity	%Mass	%Number		Peak	Radius (nm)	Mw-R (kDa)	%Pd	%Intensity	%Mass	%Number		Peak	Radius (nm)	Mw-R (kDa)	%Pd	%Intensity	%Mass	%Number
	Peak 1 (True)	3.63	68.74	10.28	6.2	99	100		Peak 1 (True)	2.031	17.67	9.46	1.3	96	100		Peak 1 (True)	80.93	98125.9	11.07	31.6	5.5	82		Peak 1 (True)	125	271591	10.55	17.6	3.4	90		Peak 1 (True)	75.14	82487.4	8.64	9.6	0.44	86
	Peak 2 (True)	54.88	39548.1	12.39	93.8	1.2	0.00034		Peak 2 (True)	78.6	91645.9	11.68	70.2	0.94	1.5e-05		Peak 2 (True)	359.5	3.21287e+06	11.68	68.4	95	18		Peak 2 (True)	586.4	10097558	10.06	71.2	46	10		Peak 2 (True)	855.2	2.44131e+07	17.19	90.4	100	14
	Peak	Radius (nm)	Mw-R (kDa)	%Pd	%Intensity	%Mass	%Number		Peak 3 (True)	285.9	1.88003e+06	1.18	28.5	2.9	1e-06		Peak	Radius (nm)	Mw-R (kDa)	%Pd	%Intensity	%Mass	%Number		Peak 3 (True)	4730	1.33532e+09	0	11.1	50	0.02		Peak	Radius (nm)	Mw-R (kDa)	%Pd	%Intensity	%Mass	%Number
	Peak 1 (True)	2.93	41.65	15.98	4.2	97	100		Peak	Radius (nm)	Mw-R (kDa)	%Pd	%Intensity	%Mass	%Number		Peak 1 (True)	2.135	19.85	3.48	1.9	94	100		Peak	Radius (nm)	Mw-R (kDa)	%Pd	%Intensity	%Mass	%Number		Peak 1 (True)	45.19	25092.3	10.82	3.3	0.18	77
	Peak 2 (True)	41.28	20305.2	28.74	51	0.88	0.00054		Peak 1 (True)	100.9	164339	32.03	73.3	60	96		Peak 2 (True)	82.3	102065	11.53	47.7	0.67	1.1e-05		Peak 1 (True)	74.17	79998.4	11.83	10.9	0.35	78		Peak 2 (True)	282.8	1.83258e+06	11.8	42.8	14	21
	Peak 3 (True)	112.5	212133	22.76	44.8	1.8	2.3e-05		Peak 2 (True)	269	1.63032e+06	16.26	26.7	40	3.9		Peak 3 (True)	496.5	6.84004e+06	6.39	50.4	5.6	4.7e-07		Peak 2 (True)	482.5	6.39789e+06	11.82	73.6	29	22		Peak 3 (True)	1311	6.63515e+07	8.04	53.9	86	1.3
	Peak	Radius (nm)	Mw-R (kDa)	%Pd	%Intensity	%Mass	%Number		Peak	Radius (nm)	Mw-R (kDa)	%Pd	%Intensity	%Mass	%Number		Peak	Radius (nm)	Mw-R (kDa)	%Pd	%Intensity	%Mass	%Number		Peak 3 (True)	4948	1.48411e+09	11.53	15.5	71	0.053		Peak	Radius (nm)	Mw-R (kDa)	%Pd	%Intensity	%Mass	%Number
	Peak 1 (True)	3.116	48.1	11.79	7.2	99	100		Peak 1 (True)	2.844	38.83	11.52	1.1	75	100		Peak 1 (True)	3.33	56.18	8.14	1.3	64	100		Peak	Radius (nm)	Mw-R (kDa)	%Pd	%Intensity	%Mass	%Number		Peak 1 (True)	15.4	2023.3	8.79	1.3	1	100
	Peak 2 (True)	52.46	35589.6	13.53	92.8	0.67	0.00014		Peak 2 (True)	106.1	184719	17.33	82.6	14	0.00028		Peak 2 (True)	113.9	218103	10.43	46.2	13	0.0004		Peak 1 (True)	96.83	149294	11.21	18.9	8.3	91		Peak 2 (True)	230.1	1.13128e+06	18.74	31	11	0.37
									Peak 3 (True)	800.3	2.09015e+07	14.85	16.2	10	5.4e-07		Peak 3 (True)	511.7	7.34054e+06	10.89	52.5	23	9e-06		Peak 2 (True)	478.2	6.26434e+06	11.62	81.1	92	9.5		Peak 3 (True)	1007	3.5805e+07	21.01	67.7	88	0.035
	40								45								50								55								60
cs-alone	Peak	Radius (nm)	Mw-R (kDa)	%Pd	%Intensity	%Mass	%Number		Peak	Radius (nm)	Mw-R (kDa)	%Pd	%Intensity	%Mass	%Number		Peak	Radius (nm)	Mw-R (kDa)	%Pd	%Intensity	%Mass	%Number		Peak	Radius (nm)	Mw-R (kDa)	%Pd	%Intensity	%Mass	%Number		Peak	Radius (nm)	Mw-R (kDa)	%Pd	%Intensity	%Mass	%Number
	Peak 1 (True)	10.06	746.91	7.76	2.8	18	100		Peak 1 (True)	124.3	268035	11.68	82.5	68	100		Peak 1 (True)	185.2	680744	11.83	61.5	32	97		Peak 1 (True)	406.3	4.27962e+06	10.68	100	100	100		Peak 1 (True)	287.9	1.91053e+06	11.89	100	100	100
	Peak 2 (True)	104.8	179730	3.61	97.2	82	0.37		Peak 2 (True)	822.6	2.22925e+07	11.39	17.5	32	0.13		Peak 2 (True)	814.4	2.17732e+07	15.36	38.5	68	2.9		Peak	Radius (nm)	Mw-R (kDa)	%Pd	%Intensity	%Mass	%Number		Peak	Radius (nm)	Mw-R (kDa)	%Pd	%Intensity	%Mass	%Number
	Peak	Radius (nm)	Mw-R (kDa)	%Pd	%Intensity	%Mass	%Number		Peak	Radius (nm)	Mw-R (kDa)	%Pd	%Intensity	%Mass	%Number		Peak	Radius (nm)	Mw-R (kDa)	%Pd	%Intensity	%Mass	%Number		Peak 1 (True)	17.44	2703.36	0	2.6	1.8	100		Peak 1 (True)	36.7	15426	9.62	5.3	0.85	95
	Peak 1 (True)	9.583	666.36	6.82	1.6	31	100		Peak 1 (True)	110.7	204041	7.16	77.7	75	100		Peak 1 (True)	157.7	467419	3.28	64.8	17	96		Peak 2 (True)	487.1	6.54277e+06	3.28	97.4	98	0.25		Peak 2 (True)	451.6	5.48007e+06	11.47	94.7	99	5.3
	Peak 2 (True)	81.78	100550	17.1	98.4	69	0.25		Peak 2 (True)	599.5	1.06323e+07	0	22.3	25	0.22		Peak 2 (True)	771.6	1.91926e+07	11.03	35.2	83	3.8		Peak	Radius (nm)	Mw-R (kDa)	%Pd	%Intensity	%Mass	%Number		Peak	Radius (nm)	Mw-R (kDa)	%Pd	%Intensity	%Mass	%Number
	Peak	Radius (nm)	Mw-R (kDa)	%Pd	%Intensity	%Mass	%Number		Peak	Radius (nm)	Mw-R (kDa)	%Pd	%Intensity	%Mass	%Number		Peak	Radius (nm)	Mw-R (kDa)	%Pd	%Intensity	%Mass	%Number		Peak 1 (True)	28.1	8260.17	0	2.5	0.66	93		Peak 1 (True)	18.94	3281.07	0	2.1	1.7	99
	Peak 1 (True)	55.39	40412.5	10.97	100	100	100		Peak 1 (True)	137.8	340739	9.14	90.2	67	100		Peak 1 (True)	131.1	303458	9.77	45.5	33	97		Peak 2 (True)	353	3.08017e+06	11.12	97.5	99	7.2		Peak 2 (True)	423.3	4.71053e+06	6.7	97.9	98	0.52
									Peak 2 (True)	966	3.24638e+07	0	9.8	33	0.1		Peak 2 (True)	494.7	6.78402e+06	9.45	54.5	67	3.4
cs-c-1	Peak	Radius (nm)	Mw-R (kDa)	%Pd	%Intensity	%Mass	%Number		Peak	Radius (nm)	Mw-R (kDa)	%Pd	%Intensity	%Mass	%Number		Peak	Radius (nm)	Mw-R (kDa)	%Pd	%Intensity	%Mass	%Number		Peak	Radius (nm)	Mw-R (kDa)	%Pd	%Intensity	%Mass	%Number		Peak	Radius (nm)	Mw-R (kDa)	%Pd	%Intensity	%Mass	%Number
	Peak 1 (True)	30.4	9928.22	3.63	10.5	7.6	76		Peak 1 (True)	63.09	54786.9	15.74	100	100	100		Peak 1 (True)	18.82	3233.32	11.54	1.3	2.2	88		Peak 1 (True)	84.57	108757	11.38	42.2	13	84		Peak 1 (True)	238.2	1.22675e+06	35.27	100	100	100
	Peak 2 (True)	97.97	153437	14.58	89.5	92	24		Peak	Radius (nm)	Mw-R (kDa)	%Pd	%Intensity	%Mass	%Number		Peak 2 (True)	127.7	285375	29.23	98.7	98	12		Peak 2 (True)	285.1	1867541	10.2	57.8	87	16		Peak	Radius (nm)	Mw-R (kDa)	%Pd	%Intensity	%Mass	%Number
	Peak	Radius (nm)	Mw-R (kDa)	%Pd	%Intensity	%Mass	%Number		Peak 1 (True)	59.95	48616.6	11.74	100	100	100		Peak	Radius (nm)	Mw-R (kDa)	%Pd	%Intensity	%Mass	%Number		Peak	Radius (nm)	Mw-R (kDa)	%Pd	%Intensity	%Mass	%Number		Peak 1 (True)	221.8	1.03786e+06	38.81	100	100	100
	Peak 1 (True)	68.15	65639.1	20.29	64.2	28	84		Peak	Radius (nm)	Mw-R (kDa)	%Pd	%Intensity	%Mass	%Number		Peak 1 (True)	130.8	301711	41.22	100	100	100		Peak 1 (True)	107.8	191793	11.16	55.4	47	98		Peak	Radius (nm)	Mw-R (kDa)	%Pd	%Intensity	%Mass	%Number
	Peak 2 (True)	165.9	526540	16.68	35.8	72	16		Peak 1 (True)	61.64	51891.5	12.24	100	100	100		Peak	Radius (nm)	Mw-R (kDa)	%Pd	%Intensity	%Mass	%Number		Peak 2 (True)	447.1	5.35326e+06	11.25	44.6	53	2		Peak 1 (True)	223.6	1.05844e+06	23.99	100	100	100
	Peak	Radius (nm)	Mw-R (kDa)	%Pd	%Intensity	%Mass	%Number										Peak 1 (True)	131.7	306475	44.57	100	100	100		Peak	Radius (nm)	Mw-R (kDa)	%Pd	%Intensity	%Mass	%Number
	Peak 1 (True)	51.58	34200.5	9.76	47.4	21	87																		Peak 1 (True)	95.26	143695	8.3	52.8	23	94
	Peak 2 (True)	156.8	461390	7.51	52.6	79	13																		Peak 2 (True)	394.3	3.9882e+06	7.69	47.2	77	5.5
cs-c-2	Peak	Radius (nm)	Mw-R (kDa)	%Pd	%Intensity	%Mass	%Number		Peak	Radius (nm)	Mw-R (kDa)	%Pd	%Intensity	%Mass	%Number		Peak	Radius (nm)	Mw-R (kDa)	%Pd	%Intensity	%Mass	%Number		Peak	Radius (nm)	Mw-R (kDa)	%Pd	%Intensity	%Mass	%Number		Peak	Radius (nm)	Mw-R (kDa)	%Pd	%Intensity	%Mass	%Number
	Peak 1 (True)	7.897	423.66	33.28	32.7	96	100		Peak 1 (True)	42.79	22092.3	20.84	81.9	57	99		Peak 1 (True)	62.53	53670.4	12.48	93.6	52	100		Peak 1 (True)	106.1	185050	11.82	89.2	84	100		Peak 1 (True)	124.5	268897	6.38	38.4	15	98
	Peak 2 (True)	31.66	10915.4	37.67	67.3	4.1	0.069		Peak 2 (True)	151.3	423894	14.87	18.1	43	1.5		Peak 2 (True)	394.9	4.00232e+06	7.02	6.4	48	0.34		Peak 2 (True)	399.3	4.10756e+06	8.52	10.8	16	0.44		Peak 2 (True)	778.3	1.95807e+07	11.32	61.6	85	2.3
	Peak	Radius (nm)	Mw-R (kDa)	%Pd	%Intensity	%Mass	%Number		Peak	Radius (nm)	Mw-R (kDa)	%Pd	%Intensity	%Mass	%Number		Peak	Radius (nm)	Mw-R (kDa)	%Pd	%Intensity	%Mass	%Number		Peak	Radius (nm)	Mw-R (kDa)	%Pd	%Intensity	%Mass	%Number		Peak	Radius (nm)	Mw-R (kDa)	%Pd	%Intensity	%Mass	%Number
	Peak 1 (True)	36.5	15223.3	106.77	100	100	100		Peak 1 (True)	43.91	23462.7	5.86	95.7	29	100		Peak 1 (True)	76.7	86543.9	25.44	100	100	100		Peak 1 (True)	22.15	4733.84	12.06	1.8	1.6	81		Peak 1 (True)	81.42	99513.9	8.1	23.2	3.6	86
	Peak	Radius (nm)	Mw-R (kDa)	%Pd	%Intensity	%Mass	%Number		Peak 2 (True)	2300	2.47112e+08	10.39	4.3	71	0.0018		Peak	Radius (nm)	Mw-R (kDa)	%Pd	%Intensity	%Mass	%Number		Peak 2 (True)	145.7	388290	36.11	96.5	90	19		Peak 2 (True)	459.6	5.71064e+06	11.8	76.8	96	14
	Peak 1 (True)	16.02	2218.63	39.53	63.7	93	100		Peak	Radius (nm)	Mw-R (kDa)	%Pd	%Intensity	%Mass	%Number		Peak 1 (True)	74.89	81845.5	16.85	100	100	100		Peak 3 (True)	1266	6.11237e+07	14.16	1.7	8	0.0019		Peak	Radius (nm)	Mw-R (kDa)	%Pd	%Intensity	%Mass	%Number
	Peak 2 (True)	193.3	752497	20.45	36.3	7	6.9e-05		Peak 1 (True)	49.06	30419.2	21.88	96.1	85	100										Peak	Radius (nm)	Mw-R (kDa)	%Pd	%Intensity	%Mass	%Number		Peak	Radius (nm)	Mw-R (kDa)	%Pd	%Intensity	%Mass	%Number
									Peak 2 (True)	177.7	617880	5.43	3.9	15	0.23										Peak 1 (True)	14.79	1838.03	10.84	1.4	1.8	91		Peak 1 (True)	135.7	328972	10.73	45	18	97
																									Peak 2 (True)	119.6	244771	6.36	98.6	98	8.9		Peak 2 (True)	690.7	1.481e+07	11.04	55	82	3
csc-3	Peak	Radius (nm)	Mw-R (kDa)	%Pd	%Intensity	%Mass	%Number		Peak	Radius (nm)	Mw-R (kDa)	%Pd	%Intensity	%Mass	%Number		Peak	Radius (nm)	Mw-R (kDa)	%Pd	%Intensity	%Mass	%Number		Peak	Radius (nm)	Mw-R (kDa)	%Pd	%Intensity	%Mass	%Number		Peak	Radius (nm)	Mw-R (kDa)	%Pd	%Intensity	%Mass	%Number
	Peak 1 (True)	3.378	58.1	10.75	100	100	100		Peak 1 (True)	5.762	202.68	23.81	5.9	82	99		Peak 1 (True)	4.497	113.45	4.34	1.9	85	100		Peak 1 (True)	77.59	88918.1	10.44	100	100	100		Peak 1 (True)	120.7	250211	20.34	50	31	95
	Peak	Radius (nm)	Mw-R (kDa)	%Pd	%Intensity	%Mass	%Number		Peak 2 (True)	30.71	10163.6	37.01	94.1	18	0.59		Peak 2 (True)	38.53	17288.2	17.75	95.5	12	0.033		Peak	Radius (nm)	Mw-R (kDa)	%Pd	%Intensity	%Mass	%Number		Peak 2 (True)	416.5	4.53424e+06	18.44	50	69	5
	Peak 1 (True)	6.542	272.79	11.91	50.6	99	100		Peak	Radius (nm)	Mw-R (kDa)	%Pd	%Intensity	%Mass	%Number		Peak 3 (True)	437.6	5.09127e+06	11.17	2.6	2.4	3.2e-06		Peak 1 (True)	17.23	2630.34	6.79	2.7	4.9	94		Peak	Radius (nm)	Mw-R (kDa)	%Pd	%Intensity	%Mass	%Number
	Peak 2 (True)	38.89	17664.5	3.8	49.4	0.7	0.0029		Peak 1 (True)	33.34	12316.6	61.1	100	100	100		Peak	Radius (nm)	Mw-R (kDa)	%Pd	%Intensity	%Mass	%Number		Peak 2 (True)	110.5	203228	22.74	97.3	95	5.8		Peak 1 (True)	23.04	5189.49	9.92	2.2	1.2	92
	Peak	Radius (nm)	Mw-R (kDa)	%Pd	%Intensity	%Mass	%Number		Peak	Radius (nm)	Mw-R (kDa)	%Pd	%Intensity	%Mass	%Number		Peak 1 (True)	7.21	342.39	17.05	3.7	79	100		Peak	Radius (nm)	Mw-R (kDa)	%Pd	%Intensity	%Mass	%Number		Peak 2 (True)	177.2	613547	24.03	71.3	43	7.4
	Peak 1 (True)	13.29	1431.68	42.21	76.1	98	100		Peak 1 (True)	31.98	11175.2	56.96	100	100	100		Peak 2 (True)	44.61	24355.6	31.14	96.3	21	0.23		Peak 1 (True)	71.22	72759.3	17.3	95.9	60	100		Peak 3 (True)	747.3	1.78081e+07	14.6	26.5	56	0.11
	Peak 2 (True)	127.2	282834	20.64	23.9	2.1	0.00035										Peak	Radius (nm)	Mw-R (kDa)	%Pd	%Intensity	%Mass	%Number		Peak 2 (True)	724.8	1.65762e+07	11.25	4.1	40	0.067		Peak	Radius (nm)	Mw-R (kDa)	%Pd	%Intensity	%Mass	%Number
																	Peak 1 (True)	4.95	142.04	11.89	2.6	87	100										Peak 1 (True)	117.2	233208	13.36	43.5	30	95
																	Peak 2 (True)	37.41	16128.6	17.85	95.9	12	0.038										Peak 2 (True)	398.1	4.07886e+06	12.82	56.5	70	5.5
																	Peak 3 (True)	320.7	2.4606e+06	0	1.4	0.88	3.1e-06
cs-c-4	Peak	Radius (nm)	Mw-R (kDa)	%Pd	%Intensity	%Mass	%Number		Peak	Radius (nm)	Mw-R (kDa)	%Pd	%Intensity	%Mass	%Number		Peak	Radius (nm)	Mw-R (kDa)	%Pd	%Intensity	%Mass	%Number		Peak	Radius (nm)	Mw-R (kDa)	%Pd	%Intensity	%Mass	%Number		Peak	Radius (nm)	Mw-R (kDa)	%Pd	%Intensity	%Mass	%Number
	Peak 1 (True)	9.873	714.48	52.43	41.5	99	100		Peak 1 (True)	15.14	1943.68	62.17	77.8	98	100		Peak 1 (True)	19.25	3407.29	51.34	89.9	97	100		Peak 1 (True)	86.37	114263	14.01	100	100	100		Peak 1 (True)	41.18	20192.2	19.91	100	100	100
	Peak 2 (True)	84.32	108007	68.43	58.5	1.2	0.00048		Peak 2 (True)	107.8	192095	41.72	22.2	1.8	0.00043		Peak 2 (True)	147.6	400278	35.53	10.1	2.8	0.0012		Peak	Radius (nm)	Mw-R (kDa)	%Pd	%Intensity	%Mass	%Number		Peak	Radius (nm)	Mw-R (kDa)	%Pd	%Intensity	%Mass	%Number
	Peak	Radius (nm)	Mw-R (kDa)	%Pd	%Intensity	%Mass	%Number		Peak	Radius (nm)	Mw-R (kDa)	%Pd	%Intensity	%Mass	%Number		Peak	Radius (nm)	Mw-R (kDa)	%Pd	%Intensity	%Mass	%Number		Peak 1 (True)	90.55	127601	21.03	100	100	100		Peak 1 (True)	40.81	19771.6	16.98	100	100	100
	Peak 1 (True)	9.96	729.23	47.42	48.4	98	100		Peak 1 (True)	13.72	1541.71	51.91	71	98	100		Peak 1 (True)	18.85	3243.5	46.78	89.3	97	100		Peak	Radius (nm)	Mw-R (kDa)	%Pd	%Intensity	%Mass	%Number		Peak	Radius (nm)	Mw-R (kDa)	%Pd	%Intensity	%Mass	%Number
	Peak 2 (True)	98.44	155151	44.82	51.6	2.1	0.00055		Peak 2 (True)	80.82	97824.4	34.99	29	2.2	0.0011		Peak 2 (True)	158.6	473941	25.03	10.7	3.1	0.0009		Peak 1 (True)	15.03	1911.14	11.21	2.2	5.8	97		Peak 1 (True)	44.98	24831.2	27.23	100	100	100
	Peak	Radius (nm)	Mw-R (kDa)	%Pd	%Intensity	%Mass	%Number		Peak	Radius (nm)	Mw-R (kDa)	%Pd	%Intensity	%Mass	%Number		Peak	Radius (nm)	Mw-R (kDa)	%Pd	%Intensity	%Mass	%Number		Peak 2 (True)	99.38	158649	17.01	97.8	94	3.5
	Peak 1 (True)	9.118	593.2	55.88	39.1	98	100		Peak 1 (True)	16.03	2220.25	63.2	71.2	97	100		Peak 1 (True)	16.7	2443.11	38.04	86.1	96	100
	Peak 2 (True)	129.8	296455	54.26	60.9	2.2	0.00017		Peak 2 (True)	126.3	278131	47.89	28.8	2.7	0.00039		Peak 2 (True)	158.3	471717	25.99	13.9	4	0.0015
cs-cm-1	Peak	Radius (nm)	Mw-R (kDa)	%Pd	%Intensity	%Mass	%Number		Peak	Radius (nm)	Mw-R (kDa)	%Pd	%Intensity	%Mass	%Number		Peak	Radius (nm)	Mw-R (kDa)	%Pd	%Intensity	%Mass	%Number		Peak	Radius (nm)	Mw-R (kDa)	%Pd	%Intensity	%Mass	%Number		Peak	Radius (nm)	Mw-R (kDa)	%Pd	%Intensity	%Mass	%Number
	Peak 1 (True)	39.74	18578.5	0	14.2	4.2	52		Peak 1 (True)	149.1	410192	8.27	82.8	36	99		Peak 1 (True)	158	469556	4.3	56.4	15	94		Peak 1 (True)	85.89	112768	11.29	11.4	1.1	90		Peak 1 (True)	524.2	7.7682e+06	7.62	100	100	100
	Peak 2 (True)	119.2	242799	11.35	85.8	96	48		Peak 2 (True)	1015	3.6423e+07	9.82	17.2	64	0.58		Peak 2 (True)	686.8	1.46128e+07	8.78	43.6	85	6.2		Peak 2 (True)	836.9	2.32066e+07	10.09	88.6	99	9.7		Peak	Radius (nm)	Mw-R (kDa)	%Pd	%Intensity	%Mass	%Number
	Peak	Radius (nm)	Mw-R (kDa)	%Pd	%Intensity	%Mass	%Number		Peak	Radius (nm)	Mw-R (kDa)	%Pd	%Intensity	%Mass	%Number		Peak	Radius (nm)	Mw-R (kDa)	%Pd	%Intensity	%Mass	%Number		Peak	Radius (nm)	Mw-R (kDa)	%Pd	%Intensity	%Mass	%Number		Peak 1 (True)	749.6	1.79334e+07	11.67	100	100	100
	Peak 1 (True)	68.54	66523	11	100	100	100		Peak 1 (True)	140.2	355122	15.64	89	58	100		Peak 1 (True)	139.3	349332	19.8	44.4	20	96		Peak 1 (True)	440.7	5.17621e+06	11.86	100	100	100		Peak	Radius (nm)	Mw-R (kDa)	%Pd	%Intensity	%Mass	%Number
	Peak	Radius (nm)	Mw-R (kDa)	%Pd	%Intensity	%Mass	%Number		Peak 2 (True)	1539	9.65064e+07	15.66	11	42	0.039		Peak 2 (True)	615.9	11325325	22.49	55.6	80	3.9		Peak	Radius (nm)	Mw-R (kDa)	%Pd	%Intensity	%Mass	%Number		Peak 1 (True)	554.3	8.85217e+06	7.1	100	100	100
	Peak 1 (True)	33.34	12316	10.65	13.4	5.7	71		Peak	Radius (nm)	Mw-R (kDa)	%Pd	%Intensity	%Mass	%Number		Peak	Radius (nm)	Mw-R (kDa)	%Pd	%Intensity	%Mass	%Number		Peak 1 (True)	16.01	2213.21	11.74	1.4	1.5	100
	Peak 2 (True)	113.2	215363	11.79	86.6	94	29		Peak 1 (True)	136.1	330978	15.17	84.6	61	100		Peak 1 (True)	159.4	479227	2.03	59.6	13	98		Peak 2 (True)	476.4	6.21035e+06	8.45	98.6	98	0.21
									Peak 2 (True)	1102	4.42159e+07	11.81	15.4	39	0.086		Peak 2 (True)	1051	3.95399e+07	5.74	40.4	87	2.3
cs-cm-2	Peak	Radius (nm)	Mw-R (kDa)	%Pd	%Intensity	%Mass	%Number		Peak	Radius (nm)	Mw-R (kDa)	%Pd	%Intensity	%Mass	%Number		Peak	Radius (nm)	Mw-R (kDa)	%Pd	%Intensity	%Mass	%Number		Peak	Radius (nm)	Mw-R (kDa)	%Pd	%Intensity	%Mass	%Number		Peak	Radius (nm)	Mw-R (kDa)	%Pd	%Intensity	%Mass	%Number
	Peak 1 (True)	82.46	102533	4.31	100	100	100		Peak 1 (True)	178.5	624810	47.51	92.1	82	100		Peak 1 (True)	166.1	527768	29.14	73.8	64	96		Peak 1 (True)	17.71	2802.64	3.95	2.3	1.8	99		Peak 1 (True)	64.04	56747.3	0	5.5	0.29	69
	Peak	Radius (nm)	Mw-R (kDa)	%Pd	%Intensity	%Mass	%Number		Peak 2 (True)	737	1.72357e+07	18.36	7.9	18	0.15		Peak 2 (True)	363.8	3.30438e+06	11.89	26.2	36	3.6		Peak 2 (True)	374.8	3.54226e+06	8.86	97.7	98	0.54		Peak 2 (True)	594.8	1.04399e+07	11.71	94.5	100	31
	Peak 1 (True)	88.99	122533	11.53	100	100	100		Peak	Radius (nm)	Mw-R (kDa)	%Pd	%Intensity	%Mass	%Number		Peak	Radius (nm)	Mw-R (kDa)	%Pd	%Intensity	%Mass	%Number		Peak	Radius (nm)	Mw-R (kDa)	%Pd	%Intensity	%Mass	%Number		Peak	Radius (nm)	Mw-R (kDa)	%Pd	%Intensity	%Mass	%Number
	Peak	Radius (nm)	Mw-R (kDa)	%Pd	%Intensity	%Mass	%Number		Peak 1 (True)	156.6	459728	29.77	81.9	50	100		Peak 1 (True)	93.63	137992	10.18	24.7	7.8	91		Peak 1 (True)	152.4	431751	3.84	15.6	2.2	79		Peak 1 (True)	57.2	43558.4	11.86	1.2	0.028	57
	Peak 1 (True)	80.85	97892.9	5.52	100	100	100		Peak 2 (True)	1217	55697223	30.99	18.1	50	0.16		Peak 2 (True)	474.8	6.16088e+06	11.67	75.3	92	9.4		Peak 2 (True)	836.3	2.31714e+07	9.66	84.4	98	21		Peak 2 (True)	519.7	7.61275e+06	9.08	47.4	17	42
									Peak	Radius (nm)	Mw-R (kDa)	%Pd	%Intensity	%Mass	%Number		Peak	Radius (nm)	Mw-R (kDa)	%Pd	%Intensity	%Mass	%Number		Peak	Radius (nm)	Mw-R (kDa)	%Pd	%Intensity	%Mass	%Number		Peak 3 (True)	2708	3.62173e+08	9.94	51.4	83	1.5
									Peak 1 (True)	156.2	456782	28.69	84	61	100		Peak 1 (True)	113.7	217242	11.77	41	30	93		Peak 1 (True)	28.78	8732.28	0	2.5	0.54	96		Peak	Radius (nm)	Mw-R (kDa)	%Pd	%Intensity	%Mass	%Number
									Peak 2 (True)	948.5	3.1104e+07	27.11	16	39	0.2		Peak 2 (True)	360	3.22312e+06	11.78	59	70	7.3		Peak 2 (True)	489.7	6.62183e+06	5.79	97.5	99	3.7		Peak 1 (True)	575.5	9.66539e+06	10.11	100	100	100
cs-cm-3	Peak	Radius (nm)	Mw-R (kDa)	%Pd	%Intensity	%Mass	%Number		Peak	Radius (nm)	Mw-R (kDa)	%Pd	%Intensity	%Mass	%Number		Peak	Radius (nm)	Mw-R (kDa)	%Pd	%Intensity	%Mass	%Number		Peak	Radius (nm)	Mw-R (kDa)	%Pd	%Intensity	%Mass	%Number		Peak	Radius (nm)	Mw-R (kDa)	%Pd	%Intensity	%Mass	%Number
	Peak 1 (True)	53.54	37314.6	68.23	100	100	100		Peak 1 (True)	166.1	527364	13.15	78.7	52	97		Peak 1 (True)	143.1	372402	11.9	48.6	18	97		Peak 1 (True)	90.93	128866	8.43	6.4	0.83	77		Peak 1 (True)	19.7	3597.38	0	1.3	0.6	99
	Peak	Radius (nm)	Mw-R (kDa)	%Pd	%Intensity	%Mass	%Number		Peak 2 (True)	572.3	9.53714e+06	10.28	21.3	48	2.6		Peak 2 (True)	719.6	1.63012e+07	11.03	51.4	82	3		Peak 2 (True)	687.6	1.46571e+07	11.56	93.6	99	23		Peak 2 (True)	601.4	1.07116e+07	11.75	98.7	99	0.62
	Peak 1 (True)	53.04	36517	84.26	95.2	91	100		Peak	Radius (nm)	Mw-R (kDa)	%Pd	%Intensity	%Mass	%Number		Peak	Radius (nm)	Mw-R (kDa)	%Pd	%Intensity	%Mass	%Number		Peak	Radius (nm)	Mw-R (kDa)	%Pd	%Intensity	%Mass	%Number		Peak	Radius (nm)	Mw-R (kDa)	%Pd	%Intensity	%Mass	%Number
	Peak 2 (True)	665.4	1.35695e+07	31.07	4.8	9.1	3.2e-05		Peak 1 (True)	154.2	443795	11.53	64.1	31	97		Peak 1 (True)	35.38	14153.3	11.37	2.7	0.24	71		Peak 1 (True)	536.3	8.19431e+06	11.17	100	100	100		Peak 1 (True)	42.86	22171.3	10.64	5.1	0.32	96
	Peak	Radius (nm)	Mw-R (kDa)	%Pd	%Intensity	%Mass	%Number		Peak 2 (True)	646.7	1.26946e+07	10.33	35.9	69	2.7		Peak 2 (True)	218.6	1.00378e+06	11.03	59.1	25	29		Peak	Radius (nm)	Mw-R (kDa)	%Pd	%Intensity	%Mass	%Number		Peak 2 (True)	832.2	2.29065e+07	10.15	94.9	100	3.9
	Peak 1 (True)	54.23	38451.9	75.08	100	100	100		Peak	Radius (nm)	Mw-R (kDa)	%Pd	%Intensity	%Mass	%Number		Peak 3 (True)	1437	8.22635e+07	10.08	38.2	75	0.28		Peak 1 (True)	335.3	2.73085e+06	11.26	69.5	5.7	100		Peak	Radius (nm)	Mw-R (kDa)	%Pd	%Intensity	%Mass	%Number
									Peak 1 (True)	144.7	381953	16.47	70.9	52	99		Peak	Radius (nm)	Mw-R (kDa)	%Pd	%Intensity	%Mass	%Number		Peak 2 (True)	7545	3.98239e+09	11.84	30.5	94	0.17		Peak 1 (True)	81.72	100381	3.13	8.4	0.55	83
									Peak 2 (True)	649.6	1.28278e+07	11.21	29.1	48	0.69		Peak 1 (True)	183	662419	11.82	56.4	21	98										Peak 2 (True)	790.5	2.03072e+07	11.81	91.6	99	17
																	Peak 2 (True)	1156	4.94481e+07	11.05	43.6	79	1.7
cs-cm-4	Peak	Radius (nm)	Mw-R (kDa)	%Pd	%Intensity	%Mass	%Number		Peak	Radius (nm)	Mw-R (kDa)	%Pd	%Intensity	%Mass	%Number		Peak	Radius (nm)	Mw-R (kDa)	%Pd	%Intensity	%Mass	%Number		Peak	Radius (nm)	Mw-R (kDa)	%Pd	%Intensity	%Mass	%Number		Peak	Radius (nm)	Mw-R (kDa)	%Pd	%Intensity	%Mass	%Number
	Peak 1 (True)	36.69	15409.6	20.57	14.8	9.8	77		Peak 1 (True)	35.56	14329.6	0	2.6	0.52	45		Peak 1 (True)	52.97	36391.1	10.68	9.3	0.98	56		Peak 1 (True)	1.165	4.81	64.31	5.3	100	100		Peak 1 (True)	2.224	21.85	24.13	2.3	97	100
	Peak 2 (True)	90.39	127096	21.79	85.2	90	23		Peak 2 (True)	169.2	550701	18.9	68	47	54		Peak 2 (True)	185.3	681379	24.92	41	27	39		Peak 2 (True)	415	4.4978e+06	121.52	94.7	0.029	3.2e-10		Peak 2 (True)	207.2	885473	17.06	97.7	3.5	1.6e-06
	Peak	Radius (nm)	Mw-R (kDa)	%Pd	%Intensity	%Mass	%Number		Peak 3 (True)	576.9	9.72012e+06	10.28	29.5	53	1.2		Peak 3 (True)	506.5	7.16773e+06	14.83	49.7	72	4.6		Peak	Radius (nm)	Mw-R (kDa)	%Pd	%Intensity	%Mass	%Number		Peak	Radius (nm)	Mw-R (kDa)	%Pd	%Intensity	%Mass	%Number
	Peak 1 (True)	77.13	87691	15.49	100	100	100		Peak	Radius (nm)	Mw-R (kDa)	%Pd	%Intensity	%Mass	%Number		Peak	Radius (nm)	Mw-R (kDa)	%Pd	%Intensity	%Mass	%Number		Peak 1 (True)	3538	6.76878e+08	319.05	100	100	100		Peak 1 (True)	228.2	1.10925e+06	24.25	100	100	100
	Peak	Radius (nm)	Mw-R (kDa)	%Pd	%Intensity	%Mass	%Number		Peak 1 (True)	148.1	403807	2.5	74.5	30	98		Peak 1 (True)	49.49	31050.5	0	12.6	1.6	85		Peak	Radius (nm)	Mw-R (kDa)	%Pd	%Intensity	%Mass	%Number		Peak	Radius (nm)	Mw-R (kDa)	%Pd	%Intensity	%Mass	%Number
	Peak 1 (True)	69.48	68663.1	21.75	80.6	44	94		Peak 2 (True)	718.9	1.6264e+07	11.06	25.5	70	2.1		Peak 2 (True)	359.3	3.209e+06	12.07	87.4	98	15		Peak 1 (True)	4737	1.34e+09	274.14	100	100	100		Peak 1 (True)	231	1.14131e+06	20.4	100	100	100
	Peak 2 (True)	180.1	637969	11.66	19.4	56	6		Peak	Radius (nm)	Mw-R (kDa)	%Pd	%Intensity	%Mass	%Number		Peak	Radius (nm)	Mw-R (kDa)	%Pd	%Intensity	%Mass	%Number
									Peak 1 (True)	152.1	429695	8.42	100	100	100		Peak 1 (True)	84.43	108356	9.85	25	4.5	80
																	Peak 2 (True)	328.8	2.60853e+06	17.15	65.5	51	20
																	Peak 3 (True)	1701	1.22047e+08	9.73	9.5	44	0.11
