# Supplementary material for: Initiation of ERAD by the bifunctional complex of Mnl1/Htm1 mannosidase and protein disulfide isomerase
Source: Nat Struct Mol Biol. 2025 Feb 10;32(6):1006–18. doi: 10.1038/s41594-025-01491-y (PMC12170172; doi:10.1038/s41594-025-01491-y)
Supplement: Supplementary file 13 — Statistical source data. [file 41594_2025_1491_MOESM13_ESM.xlsx]

## Sheet: Sheet1
cpy*					pgk1													cpy*					cpy*-free					pgk1				pgk1-free
212035	848808	658318			463363	783197	489568		0.4576	1.08377	1.34469		1	1	1	wt		426641	519267	619210			235745	406991	594404			225431	420361	372398		269139	410070	346535	wt
125952	421775	254137			430844	764374	462719		0.292338	0.551791	0.549225		0.63885	0.509139	0.40844			263073	317200	454826			40411	77763	140089			218140	477755	414380		248605	401714	322723
76706	231015	135595			468945	744419	467242		0.163571	0.310329	0.290203		0.357455	0.286341	0.215814			138229	142611	288286			16665	12383	36517			234989	485237	451180		252836	398985	325370
354349	685922	564200			462991	810503	548092		0.765347	0.846292	1.02939		1	1	1	gsh1d 10		588087	624284	751258			366124	388014	509188			249962	445552	380856		229473	409428	338815	gsh1d
146836	406629	249227			463067	729577	563662		0.317095	0.557349	0.442157		0.414314	0.658578	0.429533			543091	531619	753590			293138	353657	452860			231227	432544	391826		193064	407687	355597
122225	138225	144759			443665	531763	531003		0.275489	0.259937	0.272614		0.359953	0.307148	0.264831			519241	434415	712200			302072	322849	512076			236472	345682	418087		230513	376896	379499
235689	649953	657189			403146	499908	546536		0.584624	1.30015	1.20246		1	1	1	gsh1d 1		519622	639376	684698			224756	484715	540077			203902	362239	382633		224128	355565	377202	mnl1d
165051	457852	396859			425914	660807	555252		0.387522	0.692868	0.714737		0.662856	0.532916	0.594394			503178	625309	643826			56927	120189	176051			201170	363145	381880		232284	343919	377503
96105	295881	198898			424998	688338	549882		0.22613	0.429848	0.36171		0.386796	0.330616	0.300808			511518	597741	604101			17659	16433	43627			225594	361757	380211		244919	393999	389336
242389	754627	780504			432916	549367	540143		0.559898	1.37363	1.445		1	1	1	gsh1d 0.1		440900	553515	667838			118219	422989	524602			248901	358862	356636		241256	406965	410849	gsh1d OE
168321	744779	721317			417875	559694	546864		0.402802	1.33069	1.31901		0.71942	0.968739	0.91281			212648	354684	403707			17299	69269	112499			244630	386839	354955		243864	439412	384432
216834	661221	588116			415125	675439	523211		0.522334	0.97895	1.12405		0.932909	0.712674	0.777893			129926	186254	239508			5153	11332	5107			265408	385162	371779		225267	454082	369238
283047	765065	758539			460857	810607	517849		0.614175	0.943817	1.46479		1	1	1	gsh1d 0.01
242279	523501	659401			465776	725770	587508		0.520162	0.721304	1.12237		0.846928	0.764241	0.766233
271915	562993	554353			458411	636181	533562		0.593169	0.884957	1.03897		0.965797	0.937636	0.709295													cpy				cpy-free
																		1.89256	1.23529	1.66276			0.875923	0.992492	1.71528			1	1	1	wt	1	1	1	wt
																		1.20598	0.663939	1.09761			0.162551	0.193578	0.434084			0.637224	0.537477	0.660109		0.185577	0.195042	0.253069
																		0.588236	0.2939	0.63896			0.0659123	0.0310363	0.112232			0.310816	0.23792	0.384276		0.075249	0.0312711	0.0654309
																		2.35271	1.40115	1.97255			1.5955	0.947698	1.50285			1	1	1	gsh1d	1	1	1	mnl1d
																		2.34874	1.22905	1.92328			1.51835	0.867472	1.27352			0.998312	0.877175	0.97502		0.951643	0.915347	0.847404
																		2.19578	1.25669	1.70347			1.31043	0.8566	1.34935			0.933301	0.8969	0.863589		0.821331	0.903874	0.897859
																		2.54839	1.76507	1.78944			1.0028	1.36322	1.4318			1	1	1	mnl1d	1	1	1	gsh1d
																		2.50126	1.72193	1.68594			0.245075	0.349469	0.466357			0.981505	0.975559	0.942161		0.24439	0.256355	0.325714
																		2.26743	1.65233	1.58886			0.0721014	0.0417082	0.112055			0.889749	0.936127	0.887909		0.0718999	0.0305953	0.0782617
																		1.77139	1.54242	1.8726			0.490015	1.03937	1.27687			1	1	1	gsh1d OE	1	1	1	gsh1d OE
																		0.869264	0.916878	1.13735			0.0709371	0.15764	0.292637			0.490725	0.594442	0.607361		0.144765	0.151668	0.229182
																		0.489533	0.483573	0.644221			0.0228751	0.0249558	0.0138312			0.276356	0.313516	0.344024		0.0466824	0.0240104	0.0108321

## Sheet: Sheet2
time	htm1/pdi1 GSH	htm1/pdi1 ero1 300:1	pdi1 gsh	pdi1 ero1 300:1		time	htm1/pdi1 GSH	htm1/pdi1 ero1 300:1	pdi1 gsh	pdi1 ero1 300:1		time	htm1/pdi1 GSH	htm1/pdi1 ero1 300:1	pdi1 gsh	pdi1 ero1 300:1
00:00:03	0.742	0.748	0.746	0.745		00:00:03	0.741	0.75	0.744	0.746		00:00:03	0.749	0.747	0.748	0.744
00:00:23	0.743	0.748	0.746	0.746		00:00:23	0.742	0.751	0.745	0.748		00:00:23	0.748	0.748	0.749	0.745
00:00:43	0.745	0.749	0.747	0.746		00:00:43	0.741	0.75	0.746	0.749		00:00:43	0.749	0.748	0.749	0.745
00:01:03	0.746	0.749	0.747	0.747		00:01:03	0.742	0.751	0.746	0.751		00:01:03	0.748	0.749	0.75	0.746
00:01:23	0.746	0.748	0.748	0.75		00:01:23	0.743	0.751	0.75	0.754		00:01:23	0.748	0.749	0.751	0.752
00:01:43	0.749	0.748	0.751	0.754		00:01:43	0.743	0.752	0.753	0.757		00:01:43	0.75	0.75	0.754	0.76
00:02:03	0.753	0.749	0.756	0.758		00:02:03	0.747	0.752	0.758	0.76		00:02:03	0.753	0.751	0.757	0.766
00:02:23	0.758	0.75	0.762	0.764		00:02:23	0.75	0.752	0.762	0.763		00:02:23	0.756	0.751	0.761	0.772
00:02:43	0.763	0.751	0.768	0.77		00:02:43	0.754	0.752	0.767	0.768		00:02:43	0.76	0.751	0.765	0.78
00:03:03	0.767	0.751	0.773	0.776		00:03:03	0.758	0.753	0.772	0.772		00:03:03	0.764	0.752	0.769	0.785
00:03:23	0.77	0.75	0.776	0.781		00:03:23	0.762	0.753	0.776	0.779		00:03:23	0.767	0.752	0.773	0.789
00:03:43	0.773	0.75	0.78	0.787		00:03:43	0.766	0.753	0.782	0.784		00:03:43	0.77	0.752	0.777	0.793
00:04:03	0.776	0.75	0.783	0.793		00:04:03	0.771	0.753	0.788	0.789		00:04:03	0.773	0.753	0.782	0.797
00:04:23	0.779	0.751	0.786	0.8		00:04:23	0.776	0.753	0.793	0.793		00:04:23	0.776	0.753	0.787	0.803
00:04:43	0.782	0.751	0.79	0.806		00:04:43	0.78	0.752	0.798	0.798		00:04:43	0.779	0.752	0.792	0.807
00:05:03	0.785	0.751	0.794	0.812		00:05:03	0.783	0.752	0.804	0.803		00:05:03	0.782	0.751	0.796	0.811
00:05:23	0.788	0.752	0.798	0.818		00:05:23	0.786	0.752	0.808	0.81		00:05:23	0.786	0.753	0.802	0.815
00:05:43	0.791	0.752	0.803	0.823		00:05:43	0.789	0.752	0.811	0.817		00:05:43	0.79	0.754	0.806	0.819
00:06:03	0.793	0.752	0.808	0.829		00:06:03	0.793	0.752	0.815	0.825		00:06:03	0.793	0.754	0.811	0.824
00:06:23	0.796	0.751	0.813	0.835		00:06:23	0.797	0.753	0.819	0.83		00:06:23	0.796	0.754	0.816	0.829
00:06:43	0.8	0.751	0.819	0.842		00:06:43	0.801	0.753	0.822	0.836		00:06:43	0.8	0.756	0.821	0.834
00:07:03	0.803	0.751	0.823	0.848		00:07:03	0.804	0.754	0.826	0.843		00:07:03	0.804	0.756	0.825	0.838
00:07:23	0.807	0.752	0.828	0.853		00:07:23	0.807	0.753	0.831	0.849		00:07:23	0.808	0.757	0.829	0.842
00:07:43	0.811	0.752	0.831	0.86		00:07:43	0.811	0.754	0.835	0.853		00:07:43	0.812	0.757	0.833	0.847
00:08:03	0.814	0.753	0.836	0.867		00:08:03	0.814	0.755	0.839	0.86		00:08:03	0.816	0.758	0.837	0.852
00:08:23	0.818	0.753	0.841	0.875		00:08:23	0.817	0.757	0.842	0.865		00:08:23	0.82	0.758	0.841	0.858
00:08:43	0.821	0.753	0.846	0.882		00:08:43	0.821	0.756	0.847	0.87		00:08:43	0.825	0.759	0.846	0.862
00:09:03	0.824	0.754	0.85	0.889		00:09:03	0.825	0.757	0.85	0.876		00:09:03	0.829	0.759	0.851	0.868
00:09:23	0.828	0.754	0.854	0.895		00:09:23	0.828	0.754	0.854	0.883		00:09:23	0.833	0.758	0.855	0.873
00:09:43	0.831	0.754	0.858	0.901		00:09:43	0.832	0.755	0.859	0.89		00:09:43	0.838	0.758	0.86	0.879
00:10:03	0.834	0.755	0.862	0.905		00:10:03	0.837	0.757	0.863	0.895		00:10:03	0.842	0.757	0.864	0.884
00:10:23	0.837	0.755	0.868	0.911		00:10:23	0.841	0.757	0.867	0.901		00:10:23	0.845	0.756	0.869	0.889
00:10:43	0.84	0.755	0.872	0.916		00:10:43	0.844	0.758	0.871	0.907		00:10:43	0.848	0.756	0.873	0.894
00:11:03	0.843	0.755	0.876	0.921		00:11:03	0.847	0.756	0.876	0.913		00:11:03	0.853	0.756	0.879	0.899
00:11:23	0.846	0.756	0.881	0.926		00:11:23	0.85	0.757	0.88	0.919		00:11:23	0.856	0.755	0.883	0.905
00:11:43	0.849	0.755	0.883	0.932		00:11:43	0.853	0.756	0.884	0.926		00:11:43	0.859	0.757	0.886	0.911

## Sheet: Sheet3
time	pdi1 ero1 1:5	Pdi1 ero1 1:0.2	Pdi1 ero1 1:0.008	htm1/Pdi1 ero1 1:5	htm1/Pdi1 ero1 1:1	htm1/Pdi1 ero1 1:0.2	htm1/Pdi1 ero1 1:0.04	htm1/Pdi1 ero1 1:0.08		time	pdi1 ero1 1:5	Pdi1 ero1 1:0.2	Pdi1 ero1 1:0.008	htm1/Pdi1 ero1 1:5	htm1/Pdi1 ero1 1:1	htm1/Pdi1 ero1 1:0.2	htm1/Pdi1 ero1 1:0.04	htm1/Pdi1 ero1 1:0.08		time	pdi1 ero1 1:5	Pdi1 ero1 1:1	Pdi1 ero1 1:0.008	htm1/Pdi1 ero1 1:5	htm1/Pdi1 ero1 1:1	htm1/Pdi1 ero1 1:0.2	htm1/Pdi1 ero1 1:0.04	htm1/Pdi1 ero1 1:0.08
00:00:03	0.752	0.756	0.757	0.763	0.755	0.756	0.755	0.759		00:00:03	0.756	0.755	0.754	0.761	0.757	0.752	0.751	0.752		00:00:03	0.758	0.754	0.75	0.76	0.755	0.752	0.753	0.751
00:00:23	0.755	0.757	0.758	0.765	0.755	0.756	0.755	0.758		00:00:23	0.76	0.756	0.755	0.761	0.757	0.752	0.751	0.751		00:00:23	0.76	0.755	0.751	0.76	0.755	0.751	0.753	0.751
00:00:43	0.759	0.758	0.759	0.765	0.755	0.757	0.756	0.758		00:00:43	0.765	0.758	0.756	0.762	0.758	0.753	0.751	0.752		00:00:43	0.764	0.756	0.752	0.761	0.756	0.751	0.754	0.752
00:01:03	0.764	0.76	0.76	0.766	0.756	0.758	0.755	0.759		00:01:03	0.77	0.761	0.757	0.762	0.757	0.752	0.751	0.753		00:01:03	0.768	0.758	0.753	0.761	0.755	0.752	0.754	0.752
00:01:23	0.771	0.762	0.763	0.766	0.755	0.759	0.756	0.757		00:01:23	0.776	0.764	0.758	0.763	0.758	0.755	0.751	0.753		00:01:23	0.774	0.76	0.754	0.762	0.755	0.752	0.754	0.753
00:01:43	0.778	0.767	0.766	0.767	0.757	0.758	0.755	0.757		00:01:43	0.783	0.758	0.76	0.763	0.757	0.752	0.753	0.753		00:01:43	0.78	0.762	0.758	0.762	0.756	0.753	0.755	0.753
00:02:03	0.785	0.772	0.77	0.767	0.755	0.756	0.756	0.757		00:02:03	0.77	0.762	0.764	0.763	0.759	0.755	0.753	0.754		00:02:03	0.788	0.766	0.762	0.762	0.756	0.753	0.755	0.753
00:02:23	0.803	0.778	0.775	0.767	0.757	0.755	0.755	0.756		00:02:23	0.778	0.766	0.768	0.764	0.757	0.752	0.752	0.753		00:02:23	0.796	0.772	0.766	0.763	0.755	0.752	0.755	0.753
00:02:43	0.811	0.785	0.78	0.767	0.757	0.754	0.757	0.757		00:02:43	0.796	0.77	0.774	0.764	0.759	0.755	0.753	0.754		00:02:43	0.804	0.778	0.77	0.763	0.756	0.754	0.755	0.754
00:03:03	0.82	0.792	0.786	0.768	0.755	0.754	0.757	0.757		00:03:03	0.804	0.775	0.78	0.765	0.757	0.752	0.753	0.753		00:03:03	0.812	0.784	0.775	0.764	0.754	0.752	0.753	0.754
00:03:23	0.83	0.799	0.79	0.767	0.756	0.754	0.756	0.755		00:03:23	0.812	0.781	0.786	0.765	0.759	0.752	0.753	0.753		00:03:23	0.82	0.79	0.78	0.764	0.755	0.754	0.753	0.753
00:03:43	0.839	0.806	0.795	0.767	0.755	0.756	0.757	0.759		00:03:43	0.82	0.787	0.792	0.766	0.757	0.753	0.755	0.755		00:03:43	0.83	0.797	0.785	0.765	0.753	0.754	0.755	0.754
00:04:03	0.848	0.813	0.8	0.768	0.757	0.756	0.757	0.758		00:04:03	0.829	0.795	0.798	0.766	0.759	0.753	0.753	0.755		00:04:03	0.839	0.804	0.791	0.765	0.753	0.753	0.755	0.754
00:04:23	0.857	0.821	0.805	0.768	0.755	0.756	0.756	0.759		00:04:23	0.838	0.803	0.804	0.767	0.76	0.753	0.755	0.756		00:04:23	0.849	0.811	0.797	0.766	0.754	0.753	0.755	0.755
00:04:43	0.867	0.829	0.81	0.767	0.757	0.757	0.756	0.758		00:04:43	0.847	0.811	0.81	0.766	0.761	0.754	0.753	0.755		00:04:43	0.859	0.819	0.803	0.767	0.753	0.753	0.756	0.755
00:05:03	0.877	0.837	0.815	0.767	0.755	0.756	0.755	0.759		00:05:03	0.857	0.819	0.816	0.767	0.761	0.753	0.755	0.756		00:05:03	0.868	0.827	0.809	0.768	0.754	0.755	0.755	0.756
00:05:23	0.886	0.846	0.821	0.767	0.756	0.757	0.756	0.756		00:05:23	0.867	0.827	0.822	0.769	0.762	0.753	0.755	0.755		00:05:23	0.878	0.835	0.816	0.769	0.755	0.753	0.756	0.756
00:05:43	0.894	0.853	0.828	0.767	0.758	0.757	0.755	0.759		00:05:43	0.877	0.835	0.828	0.771	0.762	0.754	0.753	0.757		00:05:43	0.888	0.842	0.823	0.771	0.753	0.755	0.755	0.755
00:06:03	0.902	0.86	0.834	0.768	0.756	0.757	0.756	0.756		00:06:03	0.886	0.842	0.834	0.773	0.763	0.753	0.755	0.757		00:06:03	0.898	0.85	0.83	0.773	0.754	0.755	0.756	0.755
00:06:23	0.91	0.867	0.84	0.769	0.757	0.755	0.757	0.759		00:06:23	0.896	0.85	0.84	0.775	0.763	0.755	0.755	0.758		00:06:23	0.908	0.857	0.837	0.775	0.754	0.753	0.756	0.755
00:06:43	0.918	0.874	0.847	0.77	0.756	0.757	0.757	0.759		00:06:43	0.906	0.858	0.846	0.777	0.764	0.755	0.754	0.757		00:06:43	0.919	0.864	0.844	0.777	0.755	0.755	0.756	0.755
00:07:03	0.927	0.881	0.854	0.772	0.756	0.756	0.757	0.756		00:07:03	0.915	0.866	0.852	0.779	0.764	0.756	0.755	0.758		00:07:03	0.929	0.871	0.851	0.779	0.756	0.755	0.757	0.756
00:07:23	0.936	0.888	0.86	0.774	0.755	0.757	0.755	0.759		00:07:23	0.925	0.874	0.858	0.781	0.763	0.755	0.755	0.757		00:07:23	0.939	0.888	0.858	0.781	0.756	0.756	0.757	0.757
00:07:43	0.945	0.895	0.867	0.776	0.755	0.757	0.757	0.759		00:07:43	0.935	0.883	0.864	0.783	0.765	0.755	0.754	0.757		00:07:43	0.949	0.894	0.865	0.783	0.756	0.755	0.756	0.757
00:08:03	0.954	0.902	0.874	0.78	0.757	0.757	0.757	0.759		00:08:03	0.944	0.891	0.87	0.785	0.766	0.756	0.755	0.755		00:08:03	0.958	0.9	0.872	0.784	0.757	0.756	0.758	0.757
00:08:23	0.963	0.909	0.881	0.782	0.759	0.756	0.756	0.756		00:08:23	0.945	0.9	0.876	0.787	0.766	0.755	0.757	0.758		00:08:23	0.968	0.905	0.879	0.786	0.758	0.755	0.758	0.758
00:08:43	0.972	0.916	0.887	0.784	0.761	0.757	0.756	0.757		00:08:43	0.955	0.908	0.882	0.789	0.766	0.755	0.755	0.756		00:08:43	0.978	0.911	0.886	0.788	0.759	0.757	0.759	0.758
00:09:03	0.981	0.924	0.893	0.786	0.763	0.758	0.757	0.756		00:09:03	0.965	0.915	0.888	0.791	0.766	0.755	0.757	0.756		00:09:03	0.988	0.917	0.893	0.79	0.76	0.757	0.759	0.758
00:09:23	0.989	0.932	0.901	0.788	0.765	0.757	0.756	0.759		00:09:23	0.974	0.922	0.894	0.793	0.768	0.756	0.756	0.755		00:09:23	0.998	0.923	0.9	0.792	0.762	0.755	0.76	0.757
00:09:43	0.997	0.94	0.908	0.79	0.766	0.758	0.757	0.757		00:09:43	0.984	0.93	0.9	0.795	0.77	0.755	0.755	0.755		00:09:43	1.007	0.929	0.907	0.794	0.764	0.757	0.76	0.757
00:10:03	1.006	0.948	0.914	0.792	0.768	0.757	0.756	0.759		00:10:03	0.993	0.938	0.906	0.796	0.772	0.755	0.756	0.755		00:10:03	1.017	0.936	0.914	0.796	0.766	0.758	0.76	0.759
00:10:23	1.015	0.956	0.92	0.794	0.77	0.758	0.758	0.757		00:10:23	1.003	0.946	0.912	0.798	0.774	0.756	0.757	0.757		00:10:23	1.027	0.943	0.921	0.798	0.768	0.758	0.761	0.759
00:10:43	1.024	0.965	0.926	0.796	0.772	0.757	0.757	0.759		00:10:43	1.013	0.954	0.918	0.801	0.776	0.755	0.755	0.757		00:10:43	1.038	0.95	0.928	0.8	0.77	0.759	0.761	0.759
00:11:03	1.033	0.973	0.932	0.798	0.773	0.758	0.758	0.759		00:11:03	1.023	0.962	0.924	0.804	0.778	0.756	0.756	0.755		00:11:03	1.049	0.957	0.935	0.802	0.772	0.759	0.761	0.759
00:11:23	1.043	0.98	0.938	0.8	0.774	0.758	0.757	0.756		00:11:23	1.033	0.971	0.93	0.807	0.78	0.755	0.756	0.757		00:11:23	1.06	0.964	0.942	0.804	0.773	0.758	0.761	0.759
00:11:43	1.052	0.986	0.943	0.802	0.776	0.758	0.756	0.758		00:11:43	1.043	0.98	0.936	0.81	0.782	0.756	0.756	0.755		00:11:43	1.07	0.971	0.948	0.806	0.774	0.758	0.761	0.759

## Sheet: Sheet4
Time	pdi	htm	de	cc	native		Time	pdi	htm	de	cc	native		Time	pdi	htm	de	cc	native
00:00:03	0.677	0.678	0.675	0.675	0.672		00:00:03	0.676	0.678	0.677	0.677	0.685		00:00:03	0.681	0.677	0.676	0.675	0.681
00:00:23	0.681	0.68	0.675	0.672	0.68		00:00:43	0.681	0.682	0.677	0.678	0.694		00:00:43	0.683	0.679	0.676	0.677	0.69
00:00:43	0.685	0.683	0.676	0.674	0.689		00:01:23	0.685	0.682	0.677	0.68	0.703		00:01:23	0.686	0.681	0.676	0.678	0.701
00:01:03	0.689	0.687	0.675	0.676	0.697		00:02:03	0.689	0.684	0.675	0.681	0.712		00:02:03	0.691	0.682	0.676	0.68	0.709
00:01:23	0.694	0.691	0.676	0.677	0.71		00:02:43	0.694	0.685	0.676	0.681	0.72		00:02:43	0.695	0.684	0.677	0.682	0.717
00:01:43	0.701	0.696	0.676	0.679	0.717		00:03:23	0.699	0.688	0.676	0.682	0.726		00:03:23	0.698	0.687	0.677	0.683	0.726
00:02:03	0.703	0.701	0.675	0.681	0.725		00:04:03	0.704	0.692	0.676	0.682	0.733		00:04:03	0.703	0.692	0.676	0.684	0.735
00:02:23	0.707	0.703	0.675	0.683	0.729		00:04:43	0.709	0.695	0.677	0.683	0.738		00:04:43	0.707	0.696	0.675	0.686	0.748
00:02:43	0.71	0.705	0.675	0.685	0.734		00:05:23	0.713	0.698	0.676	0.682	0.742		00:05:23	0.712	0.7	0.675	0.688	0.753
00:03:03	0.713	0.708	0.675	0.687	0.739		00:06:03	0.719	0.702	0.677	0.683	0.747		00:06:03	0.718	0.704	0.675	0.69	0.76
00:03:23	0.717	0.712	0.675	0.689	0.743		00:06:43	0.725	0.704	0.675	0.686	0.751		00:06:43	0.724	0.709	0.676	0.693	0.767
00:03:43	0.721	0.715	0.676	0.691	0.748		00:07:23	0.731	0.707	0.677	0.69	0.757		00:07:23	0.728	0.713	0.676	0.695	0.771
00:04:03	0.725	0.717	0.675	0.693	0.752		00:08:03	0.736	0.711	0.675	0.692	0.762		00:08:03	0.732	0.72	0.677	0.697	0.776
00:04:23	0.728	0.719	0.674	0.695	0.757		00:08:43	0.739	0.714	0.673	0.694	0.769		00:08:43	0.738	0.725	0.677	0.699	0.781
00:04:43	0.731	0.721	0.675	0.696	0.761		00:09:23	0.743	0.718	0.676	0.696	0.776		00:09:23	0.745	0.728	0.677	0.701	0.784
00:05:03	0.737	0.724	0.675	0.698	0.766		00:10:03	0.748	0.723	0.674	0.698	0.782		00:10:03	0.75	0.731	0.678	0.705	0.786
00:05:23	0.741	0.727	0.675	0.7	0.771		00:10:43	0.753	0.728	0.675	0.701	0.787		00:10:43	0.754	0.737	0.676	0.708	0.788
00:05:43	0.744	0.73	0.676	0.702	0.777		00:11:23	0.756	0.732	0.676	0.703	0.793		00:11:23	0.758	0.741	0.675	0.712	0.79
00:06:03	0.747	0.734	0.676	0.704	0.783		00:12:03	0.758	0.737	0.676	0.705	0.801		00:12:03	0.762	0.747	0.674	0.713	0.796
00:06:23	0.75	0.738	0.676	0.705	0.791		00:12:43	0.762	0.74	0.678	0.706	0.808		00:12:43	0.767	0.749	0.675	0.715	0.798
00:06:43	0.753	0.741	0.676	0.706	0.796		00:13:23	0.766	0.744	0.677	0.708	0.815		00:13:23	0.771	0.752	0.675	0.716	0.801
00:07:03	0.759	0.743	0.676	0.709	0.802		00:14:03	0.768	0.749	0.677	0.711	0.821		00:14:03	0.775	0.753	0.675	0.718	0.807
00:07:23	0.762	0.745	0.676	0.711	0.808		00:14:43	0.771	0.754	0.675	0.712	0.826		00:14:43	0.779	0.754	0.676	0.72	0.812
00:07:43	0.766	0.747	0.675	0.714	0.811		00:15:23	0.777	0.761	0.675	0.714	0.832		00:15:23	0.782	0.757	0.676	0.724	0.816
00:08:03	0.771	0.749	0.676	0.716	0.815		00:16:03	0.78	0.766	0.678	0.716	0.836		00:16:03	0.787	0.759	0.676	0.728	0.821
00:08:23	0.776	0.751	0.677	0.718	0.82		00:16:43	0.784	0.771	0.677	0.718	0.839		00:16:43	0.792	0.762	0.676	0.731	0.827
00:08:43	0.778	0.754	0.676	0.721	0.824		00:17:23	0.79	0.776	0.677	0.719	0.842		00:17:23	0.796	0.764	0.675	0.734	0.83
00:09:03	0.783	0.757	0.676	0.724	0.827		00:18:03	0.794	0.781	0.678	0.721	0.844		00:18:03	0.799	0.766	0.675	0.737	0.833
00:09:23	0.787	0.759	0.675	0.726	0.83		00:18:43	0.798	0.784	0.675	0.724	0.846		00:18:43	0.802	0.77	0.677	0.74	0.835
00:09:43	0.791	0.761	0.676	0.728	0.832		00:19:23	0.802	0.786	0.676	0.727	0.848		00:19:23	0.805	0.773	0.678	0.743	0.837
00:10:03	0.795	0.763	0.677	0.731	0.836		00:20:03	0.806	0.791	0.675	0.732	0.851		00:20:03	0.808	0.776	0.676	0.746	0.84
00:10:23	0.798	0.765	0.676	0.733	0.838		00:20:43	0.81	0.792	0.677	0.736	0.852		00:20:43	0.811	0.78	0.677	0.748	0.842
00:10:43	0.801	0.768	0.675	0.736	0.84		00:21:23	0.814	0.794	0.676	0.738	0.852		00:21:23	0.812	0.784	0.677	0.751	0.845
00:11:03	0.805	0.77	0.676	0.738	0.84		00:22:03	0.816	0.796	0.676	0.742	0.853		00:22:03	0.813	0.788	0.675	0.752	0.846
00:11:23	0.807	0.771	0.675	0.74	0.841		00:22:43	0.82	0.8	0.675	0.746	0.853		00:22:43	0.815	0.792	0.675	0.753	0.848
