# Supplementary material for: Initiation of ERAD by the bifunctional complex of Mnl1/Htm1 mannosidase and protein disulfide isomerase
Source: Nat Struct Mol Biol. 2025 Feb 10;32(6):1006–18. doi: 10.1038/s41594-025-01491-y (PMC12170172; doi:10.1038/s41594-025-01491-y)
Supplement: Supplementary file 17 — Statistical source data. [file 41594_2025_1491_MOESM17_ESM.xlsx]

## Sheet: Sheet1
	25C								30c								35c								40c								45c								50c								55c
CS-alone	Peak	Radius (nm)	Mw-R (kDa)	%Pd	%Intensity	%Mass	%Number		Peak	Radius (nm)	Mw-R (kDa)	%Pd	%Intensity	%Mass	%Number		Peak	Radius (nm)	Mw-R (kDa)	%Pd	%Intensity	%Mass	%Number		Peak	Radius (nm)	Mw-R (kDa)	%Pd	%Intensity	%Mass	%Number		Peak	Radius (nm)	Mw-R (kDa)	%Pd	%Intensity	%Mass	%Number		Peak	Radius (nm)	Mw-R (kDa)	%Pd	%Intensity	%Mass	%Number		Peak
	Peak 1 (True)	48.54	29675.2	10.73	100	100	100		Peak 1 (True)	40.9	19879.5	11.89	100	100	100		Peak 1 (True)	58.22	45403.6	11.88	100	100	100		Peak 1 (True)	0.749	1.71	11.22	1.2	100	100		Peak 1 (True)	52.11	35035.3	6.2	100	100	100		Peak 1 (True)	88.66	121471	7.59	48.5	18	87		Peak 1 (True)
	Peak	Radius (nm)	Mw-R (kDa)	%Pd	%Intensity	%Mass	%Number		Peak	Radius (nm)	Mw-R (kDa)	%Pd	%Intensity	%Mass	%Number		Peak	Radius (nm)	Mw-R (kDa)	%Pd	%Intensity	%Mass	%Number		Peak 2 (True)	59.5	47782.7	33.9	98.8	0.093	5.7e-07		Peak	Radius (nm)	Mw-R (kDa)	%Pd	%Intensity	%Mass	%Number		Peak 2 (True)	272.4	1.67915e+06	11.53	51.5	82	13		Peak
	Peak 1 (True)	40.84	19801.9	4.5	100	100	100		Peak 1 (True)	45.34	25289.9	7.72	100	100	100		Peak 1 (True)	56.85	42951.2	11.38	100	100	100		Peak	Radius (nm)	Mw-R (kDa)	%Pd	%Intensity	%Mass	%Number		Peak 1 (True)	50.17	32047.3	6.84	100	100	100		Peak	Radius (nm)	Mw-R (kDa)	%Pd	%Intensity	%Mass	%Number		Peak 1 (True)
	Peak	Radius (nm)	Mw-R (kDa)	%Pd	%Intensity	%Mass	%Number		Peak	Radius (nm)	Mw-R (kDa)	%Pd	%Intensity	%Mass	%Number		Peak	Radius (nm)	Mw-R (kDa)	%Pd	%Intensity	%Mass	%Number		Peak 1 (True)	44.5	24217.1	8.65	100	100	100		Peak	Radius (nm)	Mw-R (kDa)	%Pd	%Intensity	%Mass	%Number		Peak 1 (True)	113.1	214692	16.48	64.4	60	97		Peak
	Peak 1 (True)	0.6641	1.29	11.35	2.2	100	100		Peak 1 (True)	41.85	20967.7	11.84	100	100	100		Peak 1 (True)	51.91	34710.7	5.48	100	100	100		Peak	Radius (nm)	Mw-R (kDa)	%Pd	%Intensity	%Mass	%Number		Peak 1 (True)	42.72	21999.6	10.12	100	100	100		Peak 2 (True)	330.9	2.6474e+06	12.89	35.6	40	2.7		Peak 1 (True)
	Peak 2 (True)	44.62	24360.1	13.75	97.8	0.028	9.5e-08																		Peak 1 (True)	47.08	27623.9	5.86	100	100	100										Peak	Radius (nm)	Mw-R (kDa)	%Pd	%Intensity	%Mass	%Number
																																									Peak 1 (True)	111.3	206872	13.11	70.3	64	99
																																									Peak 2 (True)	443.7	5.25719e+06	11.18	29.7	36	1
cs-c	Peak	Radius (nm)	Mw-R (kDa)	%Pd	%Intensity	%Mass	%Number		Peak	Radius (nm)	Mw-R (kDa)	%Pd	%Intensity	%Mass	%Number		Peak	Radius (nm)	Mw-R (kDa)	%Pd	%Intensity	%Mass	%Number		Peak	Radius (nm)	Mw-R (kDa)	%Pd	%Intensity	%Mass	%Number		Peak	Radius (nm)	Mw-R (kDa)	%Pd	%Intensity	%Mass	%Number		Peak	Radius (nm)	Mw-R (kDa)	%Pd	%Intensity	%Mass	%Number		Peak
	Peak 1 (True)	13.27	1427.79	36.75	88.4	99	100		Peak 1 (True)	19.26	3412.77	94.21	100	100	100		Peak 1 (True)	19.77	3628.82	62.73	100	100	100		Peak 1 (True)	15.18	1955.95	41.9	95.8	99	100		Peak 1 (True)	14.33	1707.76	44.5	89.8	100	100		Peak 1 (True)	22.41	4865.39	44.83	100	100	100		Peak 2 (True)
	Peak 2 (True)	63.24	55103.5	26.36	7.2	0.25	0.00096		Peak	Radius (nm)	Mw-R (kDa)	%Pd	%Intensity	%Mass	%Number		Peak	Radius (nm)	Mw-R (kDa)	%Pd	%Intensity	%Mass	%Number		Peak 2 (True)	161.7	495859	25.37	4.2	0.83	0.0002		Peak 2 (True)	48.47	29568.5	17.44	10.2	0.29	0.002		Peak	Radius (nm)	Mw-R (kDa)	%Pd	%Intensity	%Mass	%Number
	Peak 3 (True)	350.1	3.0213e+06	19.17	4.5	1.1	2.3e-05		Peak 1 (True)	16.73	2452.86	56.12	96.5	99	100		Peak 1 (True)	15.03	1910.97	45.95	90	99	100		Peak	Radius (nm)	Mw-R (kDa)	%Pd	%Intensity	%Mass	%Number		Peak	Radius (nm)	Mw-R (kDa)	%Pd	%Intensity	%Mass	%Number		Peak 1 (True)	26.8	7391.14	65.92	100	100	100		Peak
	Peak	Radius (nm)	Mw-R (kDa)	%Pd	%Intensity	%Mass	%Number		Peak 2 (True)	343.4	2.88717e+06	41.87	3.5	0.89	2.2e-05		Peak 2 (True)	74.88	81804.8	23.91	10	0.67	0.00088		Peak 1 (True)	16.35	2324.2	60.22	96.2	99	100		Peak 1 (True)	14.82	1848.5	48.73	95.1	100	100		Peak	Radius (nm)	Mw-R (kDa)	%Pd	%Intensity	%Mass	%Number		Peak 1 (True)
	Peak 1 (True)	16.88	2505.96	53.24	100	100	100		Peak	Radius (nm)	Mw-R (kDa)	%Pd	%Intensity	%Mass	%Number		Peak	Radius (nm)	Mw-R (kDa)	%Pd	%Intensity	%Mass	%Number		Peak 2 (True)	144.1	378423	28.76	3.8	0.61	0.00013		Peak 2 (True)	57.56	44203.1	11.89	4.9	0.11	0.00035		Peak 1 (True)	25.06	6319.27	57.56	100	100	100		Peak
	Peak	Radius (nm)	Mw-R (kDa)	%Pd	%Intensity	%Mass	%Number		Peak 1 (True)	16.17	2266.56	44.07	100	100	100		Peak 1 (True)	13.6	1510.99	31.57	92.5	99	100		Peak	Radius (nm)	Mw-R (kDa)	%Pd	%Intensity	%Mass	%Number		Peak	Radius (nm)	Mw-R (kDa)	%Pd	%Intensity	%Mass	%Number										Peak 1 (True)
	Peak 1 (True)	17	2547.39	51.15	100	100	100										Peak 2 (True)	84.55	108702	16.35	7.5	0.62	0.00062		Peak 1 (True)	15.48	2047.99	45.35	97.2	99	100		Peak 1 (True)	14.04	1628.49	37.3	100	100	100										Peak 2 (True)
																									Peak 2 (True)	397.8	4.07354e+06	29.32	2.8	0.81	9e-06
cs-m	Peak	Radius (nm)	Mw-R (kDa)	%Pd	%Intensity	%Mass	%Number		Peak	Radius (nm)	Mw-R (kDa)	%Pd	%Intensity	%Mass	%Number		Peak	Radius (nm)	Mw-R (kDa)	%Pd	%Intensity	%Mass	%Number		Peak	Radius (nm)	Mw-R (kDa)	%Pd	%Intensity	%Mass	%Number		Peak	Radius (nm)	Mw-R (kDa)	%Pd	%Intensity	%Mass	%Number		Peak	Radius (nm)	Mw-R (kDa)	%Pd	%Intensity	%Mass	%Number		Peak
	Peak 1 (True)	14.77	1832.55	236.67	100	100	100		Peak 1 (True)	14.21	1676.2	238.09	100	100	100		Peak 1 (True)	8.643	523.32	85.29	100	100	100		Peak 1 (True)	6.42	261	64.48	100	100	100		Peak 1 (True)	6.96	315.32	66.08	100	100	100		Peak 1 (True)	110.4	202967	24.31	62	58	90		Peak 1 (True)
	Peak	Radius (nm)	Mw-R (kDa)	%Pd	%Intensity	%Mass	%Number		Peak	Radius (nm)	Mw-R (kDa)	%Pd	%Intensity	%Mass	%Number		Peak	Radius (nm)	Mw-R (kDa)	%Pd	%Intensity	%Mass	%Number		Peak	Radius (nm)	Mw-R (kDa)	%Pd	%Intensity	%Mass	%Number		Peak	Radius (nm)	Mw-R (kDa)	%Pd	%Intensity	%Mass	%Number		Peak 2 (True)	225.8	1.08203e+06	17.56	38	42	9.5		Peak 2 (True)
	Peak 1 (True)	6.493	268.05	65.13	89.7	100	100		Peak 1 (True)	7.114	331.82	84.33	94.3	100	100		Peak 1 (True)	9.814	704.6	100.99	100	100	100		Peak 1 (True)	7.789	410.25	92.14	100	100	100		Peak 1 (True)	7.497	375.16	69.76	96.5	100	100		Peak	Radius (nm)	Mw-R (kDa)	%Pd	%Intensity	%Mass	%Number		Peak
	Peak 2 (True)	140.5	356698	39.11	10.3	0.039	1.5e-07		Peak 2 (True)	90.63	127888	42.6	5.7	0.015	2.3e-07		Peak	Radius (nm)	Mw-R (kDa)	%Pd	%Intensity	%Mass	%Number		Peak	Radius (nm)	Mw-R (kDa)	%Pd	%Intensity	%Mass	%Number		Peak 2 (True)	126.1	276939	30.28	3.5	0.016	1e-07		Peak 1 (True)	143.7	376010	16.66	82.5	74	99		Peak 1 (True)
	Peak	Radius (nm)	Mw-R (kDa)	%Pd	%Intensity	%Mass	%Number		Peak	Radius (nm)	Mw-R (kDa)	%Pd	%Intensity	%Mass	%Number		Peak 1 (True)	7.892	423.11	84.07	100	100	100		Peak 1 (True)	5.021	146.86	45.21	100	100	100		Peak	Radius (nm)	Mw-R (kDa)	%Pd	%Intensity	%Mass	%Number		Peak 2 (True)	379.4	3.64569e+06	8.07	17.5	26	1.3		Peak 2 (True)
	Peak 1 (True)	8.472	499.38	102.43	91.7	100	100		Peak 1 (True)	10.45	816.13	107.98	100	100	100																		Peak 1 (True)	12.37	1210.8	119.04	100	100	100		Peak	Radius (nm)	Mw-R (kDa)	%Pd	%Intensity	%Mass	%Number		Peak
	Peak 2 (True)	149.9	415168	49.51	8.3	0.026	6.1e-08																																		Peak 1 (True)	132.5	310749	11.85	80.6	74	99		Peak 1 (True)
																																									Peak 2 (True)	387.6	3.8319e+06	4.93	19.4	26	1		Peak 2 (True)
cs-cm	Peak	Radius (nm)	Mw-R (kDa)	%Pd	%Intensity	%Mass	%Number		Peak	Radius (nm)	Mw-R (kDa)	%Pd	%Intensity	%Mass	%Number		Peak	Radius (nm)	Mw-R (kDa)	%Pd	%Intensity	%Mass	%Number		Peak	Radius (nm)	Mw-R (kDa)	%Pd	%Intensity	%Mass	%Number		Peak	Radius (nm)	Mw-R (kDa)	%Pd	%Intensity	%Mass	%Number		Peak	Radius (nm)	Mw-R (kDa)	%Pd	%Intensity	%Mass	%Number		Peak
	Peak 1 (True)	73.6	78570.7	10.81	100	100	100		Peak 1 (True)	61.17	50970.8	3.64	100	100	100		Peak 1 (True)	78.16	90444.9	11.84	100	100	100		Peak 1 (True)	72.53	75937.2	9.93	100	100	100		Peak 1 (True)	73.96	79471.4	11.78	100	100	100		Peak 1 (True)	96.57	148343	13.19	61	43	96		Peak 1 (True)
	Peak	Radius (nm)	Mw-R (kDa)	%Pd	%Intensity	%Mass	%Number		Peak	Radius (nm)	Mw-R (kDa)	%Pd	%Intensity	%Mass	%Number		Peak	Radius (nm)	Mw-R (kDa)	%Pd	%Intensity	%Mass	%Number		Peak	Radius (nm)	Mw-R (kDa)	%Pd	%Intensity	%Mass	%Number		Peak	Radius (nm)	Mw-R (kDa)	%Pd	%Intensity	%Mass	%Number		Peak 2 (True)	341.6	2.85239e+06	11.83	39	57	4.1		Peak 2 (True)
	Peak 1 (True)	61.89	52376.9	11.82	100	100	100		Peak 1 (True)	75.62	83711.4	7.93	100	100	100		Peak 1 (True)	76.97	87256.5	11.9	100	100	100		Peak 1 (True)	73.63	78663.1	8.96	100	100	100		Peak 1 (True)	85.07	110258	3	100	100	100		Peak	Radius (nm)	Mw-R (kDa)	%Pd	%Intensity	%Mass	%Number		Peak
	Peak	Radius (nm)	Mw-R (kDa)	%Pd	%Intensity	%Mass	%Number		Peak	Radius (nm)	Mw-R (kDa)	%Pd	%Intensity	%Mass	%Number		Peak	Radius (nm)	Mw-R (kDa)	%Pd	%Intensity	%Mass	%Number		Peak	Radius (nm)	Mw-R (kDa)	%Pd	%Intensity	%Mass	%Number		Peak	Radius (nm)	Mw-R (kDa)	%Pd	%Intensity	%Mass	%Number		Peak 1 (True)	105.5	182500	11.6	67.6	56	99		Peak 1 (True)
	Peak 1 (True)	64.07	56812.9	10.98	100	100	100		Peak 1 (True)	74.96	82018	8.89	100	100	100		Peak 1 (True)	58.94	46726.9	11.35	100	100	100		Peak 1 (True)	72.97	77009.1	9.74	100	100	100		Peak 1 (True)	66.31	61550.9	5.92	100	100	100		Peak 2 (True)	556.9	8.94992e+06	11.59	32.4	44	0.71		Peak 2 (True)
																																									Peak	Radius (nm)	Mw-R (kDa)	%Pd	%Intensity	%Mass	%Number		Peak 3 (True)
																																									Peak 1 (True)	118.9	241529	10.99	76.6	68	100		Peak
																																									Peak 2 (True)	798.6	2.07994e+07	7.56	23.4	32	0.15		Peak 1 (True)
	25c								30c								35c								40c								45c								50c								Peak 2 (True)
fl-alone	Peak	Radius (nm)	Mw-R (kDa)	%Pd	%Intensity	%Mass	%Number		Peak	Radius (nm)	Mw-R (kDa)	%Pd	%Intensity	%Mass	%Number		Peak	Radius (nm)	Mw-R (kDa)	%Pd	%Intensity	%Mass	%Number		Peak	Radius (nm)	Mw-R (kDa)	%Pd	%Intensity	%Mass	%Number		Peak	Radius (nm)	Mw-R (kDa)	%Pd	%Intensity	%Mass	%Number		Peak	Radius (nm)	Mw-R (kDa)	%Pd	%Intensity	%Mass	%Number		Peak
	Peak 1 (True)	5.952	218.6	30.87	4.8	82	100		Peak 1 (True)	0.9226	2.79	83.05	24.2	100	100		Peak 1 (True)	7.024	322.13	29.22	6.2	84	100		Peak 1 (True)	0.7734	1.85	68.46	27.2	100	100		Peak 1 (True)	112.1	210249	14.08	70.4	70	99		Peak 1 (True)	141.3	361250	9.03	48.1	24	96		Peak 1 (True)
	Peak 2 (True)	40.76	19711.8	48.46	94	15	0.3		Peak 2 (True)	90.24	126594	181.17	75.8	0.0038	1.6e-08		Peak 2 (True)	41.6	20679.2	43.38	93.8	16	0.34		Peak 2 (True)	69.46	68617.2	88.52	72.8	0.00054	9.3e-11		Peak 2 (True)	354.7	3.11399e+06	8.04	29.6	30	1.4		Peak 2 (True)	540.8	8.354e+06	11.9	51.9	76	4.1		Peak 2 (True)
	Peak 3 (True)	1950	1.67957e+08	25.28	1.2	2.5	3.5e-08		Peak	Radius (nm)	Mw-R (kDa)	%Pd	%Intensity	%Mass	%Number		Peak	Radius (nm)	Mw-R (kDa)	%Pd	%Intensity	%Mass	%Number		Peak	Radius (nm)	Mw-R (kDa)	%Pd	%Intensity	%Mass	%Number		Peak	Radius (nm)	Mw-R (kDa)	%Pd	%Intensity	%Mass	%Number		Peak	Radius (nm)	Mw-R (kDa)	%Pd	%Intensity	%Mass	%Number		Peak
	Peak	Radius (nm)	Mw-R (kDa)	%Pd	%Intensity	%Mass	%Number		Peak 1 (True)	0.5801	0.94	79.71	21.3	100	100		Peak 1 (True)	44.94	24778.3	59.93	100	100	100		Peak 1 (True)	4.047	88.68	13.58	100	100	100		Peak 1 (True)	81.35	99332	11.14	66.3	14	98		Peak 1 (True)	103.2	173319	11.9	28.4	14	94		Peak 1 (True)
	Peak 1 (True)	6.239	244.08	12.55	7.4	90	100		Peak 2 (True)	64.57	57842.7	127.49	78.7	0.0025	1e-08		Peak	Radius (nm)	Mw-R (kDa)	%Pd	%Intensity	%Mass	%Number		Peak	Radius (nm)	Mw-R (kDa)	%Pd	%Intensity	%Mass	%Number		Peak 2 (True)	559.1	9.03042e+06	9.79	33.7	86	2		Peak 2 (True)	438.6	5.11747e+06	11.64	54.1	47	5.5		Peak 2 (True)
	Peak 2 (True)	35.47	14243	22.76	92.6	10	0.096		Peak	Radius (nm)	Mw-R (kDa)	%Pd	%Intensity	%Mass	%Number		Peak 1 (True)	5.478	180.09	28.2	3.7	81	100		Peak 1 (True)	0.5826	0.95	62.53	29.9	100	100		Peak	Radius (nm)	Mw-R (kDa)	%Pd	%Intensity	%Mass	%Number		Peak 3 (True)	1431	8.14033e+07	11.74	17.4	40	0.13		Peak
	Peak	Radius (nm)	Mw-R (kDa)	%Pd	%Intensity	%Mass	%Number		Peak 1 (True)	55.17	40032.1	90.72	100	100	100		Peak 2 (True)	43.91	23472	55.59	96.3	19	0.39		Peak 2 (True)	36.95	15666.3	52.27	70.1	0.00033	6.8e-11		Peak 1 (True)	84.02	107126	9.43	53.4	16	87		Peak	Radius (nm)	Mw-R (kDa)	%Pd	%Intensity	%Mass	%Number		Peak 1 (True)
	Peak 1 (True)	7.614	388.98	19.77	9.7	89	100																										Peak 2 (True)	280.9	1.80354e+06	7.77	46.6	84	13		Peak 1 (True)	72.5	75862.9	0	18.7	2	63
	Peak 2 (True)	40.84	19811.3	31.46	90.3	11	0.18																																		Peak 2 (True)	316.9	2.39247e+06	10	81.3	98	37
fl-c	Peak	Radius (nm)	Mw-R (kDa)	%Pd	%Intensity	%Mass	%Number		Peak	Radius (nm)	Mw-R (kDa)	%Pd	%Intensity	%Mass	%Number		Peak	Radius (nm)	Mw-R (kDa)	%Pd	%Intensity	%Mass	%Number		Peak	Radius (nm)	Mw-R (kDa)	%Pd	%Intensity	%Mass	%Number		Peak	Radius (nm)	Mw-R (kDa)	%Pd	%Intensity	%Mass	%Number		Peak	Radius (nm)	Mw-R (kDa)	%Pd	%Intensity	%Mass	%Number		Peak
	Peak 1 (True)	15.7	2115.56	42.38	100	100	100		Peak 1 (True)	40.78	19736.2	58.25	100	100	100		Peak 1 (True)	33.26	12247	296.78	100	100	100		Peak 1 (True)	15.93	2189.32	44.51	100	100	100		Peak 1 (True)	17.99	2909.01	55.66	93.4	99	100		Peak 1 (True)	12.42	1222.35	18.86	96.2	98	100		Peak 1 (True)
	Peak	Radius (nm)	Mw-R (kDa)	%Pd	%Intensity	%Mass	%Number		Peak	Radius (nm)	Mw-R (kDa)	%Pd	%Intensity	%Mass	%Number		Peak	Radius (nm)	Mw-R (kDa)	%Pd	%Intensity	%Mass	%Number		Peak	Radius (nm)	Mw-R (kDa)	%Pd	%Intensity	%Mass	%Number		Peak 2 (True)	195.8	775719	36.64	6.6	1.4	0.00026		Peak 2 (True)	695.8	1.50671e+07	13.3	3.8	2.4	8.8e-06		Peak
	Peak 1 (True)	16.73	2452.85	50.01	100	100	100		Peak 1 (True)	52.09	34996.3	83.49	100	100	100		Peak 1 (True)	29.36	9153.74	236.52	100	100	100		Peak 1 (True)	13.56	1502.08	33.54	100	100	100		Peak	Radius (nm)	Mw-R (kDa)	%Pd	%Intensity	%Mass	%Number		Peak	Radius (nm)	Mw-R (kDa)	%Pd	%Intensity	%Mass	%Number		Peak 1 (True)
	Peak	Radius (nm)	Mw-R (kDa)	%Pd	%Intensity	%Mass	%Number		Peak	Radius (nm)	Mw-R (kDa)	%Pd	%Intensity	%Mass	%Number		Peak	Radius (nm)	Mw-R (kDa)	%Pd	%Intensity	%Mass	%Number		Peak	Radius (nm)	Mw-R (kDa)	%Pd	%Intensity	%Mass	%Number		Peak 1 (True)	14.28	1693.73	32.24	81.2	99	100		Peak 1 (True)	13.78	1559.49	35.94	100	100	100		Peak
	Peak 1 (True)	15.21	1963.19	41.27	98.9	99	100		Peak 1 (True)	41.78	20884.5	63.95	100	100	100		Peak 1 (True)	13.52	1490.33	127.3	100	100	100		Peak 1 (True)	14.2	1672.51	37.52	94.4	100	100		Peak 2 (True)	62.68	53964.2	21.91	18.8	0.77	0.0043										Peak 1 (True)
	Peak 2 (True)	1075	4.17254e+07	20.5	1.1	0.87	5.1e-07																		Peak 2 (True)	77.82	89525.8	20.67	5.6	0.34	0.00042		Peak	Radius (nm)	Mw-R (kDa)	%Pd	%Intensity	%Mass	%Number		Peak	Radius (nm)	Mw-R (kDa)	%Pd	%Intensity	%Mass	%Number
																																	Peak 1 (True)	15.64	2095.08	39.21	93.2	99	100		Peak 1 (True)	13.21	1412	27.63	100	100	100
																																	Peak 2 (True)	162.3	499905	22.28	6.8	1.5	0.00049
fl-m	Peak	Radius (nm)	Mw-R (kDa)	%Pd	%Intensity	%Mass	%Number		Peak	Radius (nm)	Mw-R (kDa)	%Pd	%Intensity	%Mass	%Number		Peak	Radius (nm)	Mw-R (kDa)	%Pd	%Intensity	%Mass	%Number		Peak	Radius (nm)	Mw-R (kDa)	%Pd	%Intensity	%Mass	%Number		Peak	Radius (nm)	Mw-R (kDa)	%Pd	%Intensity	%Mass	%Number		Peak	Radius (nm)	Mw-R (kDa)	%Pd	%Intensity	%Mass	%Number		Peak
	Peak 1 (True)	12.34	1203.2	86.86	100	100	100		Peak 1 (True)	14.47	1748.57	37.76	97.7	99	100		Peak 1 (True)	15.25	1975.57	41.1	100	100	100		Peak 1 (True)	11.16	952.29	91.43	100	100	100		Peak 2 (True)	88.89	122225	28.22	32.3	9.5	0.043		Peak 1 (True)	113.4	216193	15.61	43.7	34	96		Peak 1 (True)
	Peak	Radius (nm)	Mw-R (kDa)	%Pd	%Intensity	%Mass	%Number		Peak 2 (True)	784.2	1.99324e+07	19.97	2.3	1.3	1.8e-06		Peak	Radius (nm)	Mw-R (kDa)	%Pd	%Intensity	%Mass	%Number		Peak	Radius (nm)	Mw-R (kDa)	%Pd	%Intensity	%Mass	%Number		Peak 3 (True)	672.7	1.39222e+07	20.43	20.6	35	0.00048		Peak 2 (True)	427.2	4.81148e+06	12.95	56.3	66	3.8		Peak 2 (True)
	Peak 1 (True)	16.03	2221.2	130.5	100	100	100		Peak	Radius (nm)	Mw-R (kDa)	%Pd	%Intensity	%Mass	%Number		Peak 1 (True)	15.1	1931.42	44.82	100	100	100		Peak 1 (True)	11.14	946.95	93.41	100	100	100		Peak	Radius (nm)	Mw-R (kDa)	%Pd	%Intensity	%Mass	%Number		Peak	Radius (nm)	Mw-R (kDa)	%Pd	%Intensity	%Mass	%Number		Peak
	Peak	Radius (nm)	Mw-R (kDa)	%Pd	%Intensity	%Mass	%Number		Peak 1 (True)	15.16	1947.79	40.79	100	100	100		Peak	Radius (nm)	Mw-R (kDa)	%Pd	%Intensity	%Mass	%Number		Peak	Radius (nm)	Mw-R (kDa)	%Pd	%Intensity	%Mass	%Number		Peak 1 (False)	4.21	97.25	13.77	0	0	0		Peak 1 (True)	1.867	14.51	11.52	1.2	95	100		Peak 1 (True)
	Peak 1 (True)	14.8	1840.93	109.03	100	100	100		Peak	Radius (nm)	Mw-R (kDa)	%Pd	%Intensity	%Mass	%Number		Peak 1 (True)	15.06	1917.76	38.2	100	100	100		Peak 1 (True)	10.39	805.8	99.74	94.9	100	100		Peak 2 (True)	23.99	5703.22	28.82	45.2	17	100		Peak 2 (True)	71.2	72723.1	5.96	32.2	0.26	4.1e-06		Peak 2 (True)
									Peak 1 (True)	14.71	1815.72	41.32	100	100	100										Peak 2 (True)	772.4	1.92384e+07	78.5	5.1	0.052	8.1e-10		Peak 3 (True)	171.7	570471	18.42	26.6	6.4	0.041		Peak 3 (True)	282.6	1.82934e+06	10.31	66.6	4.9	1.2e-06		Peak
																																	Peak 4 (True)	1953	1.68604e+08	23.73	28.2	77	0.00035		Peak	Radius (nm)	Mw-R (kDa)	%Pd	%Intensity	%Mass	%Number		Peak 1 (True)
																																	Peak	Radius (nm)	Mw-R (kDa)	%Pd	%Intensity	%Mass	%Number		Peak 1 (True)	3.627	68.6	11.76	1.1	53	100		Peak 2 (True)
																																	Peak 1 (True)	25.26	6436.88	42.98	55.3	60	100		Peak 2 (True)	137.7	340084	13.14	59.6	19	0.0008
																																	Peak 2 (True)	152.3	430993	24.88	26.8	6.3	0.0009		Peak 3 (True)	689.9	1.4772e+07	11.9	39.3	28	6.9e-06
																																	Peak 3 (True)	1395	7.66482e+07	20.37	17.9	33	4.6e-06
fl-cm	Peak	Radius (nm)	Mw-R (kDa)	%Pd	%Intensity	%Mass	%Number		Peak	Radius (nm)	Mw-R (kDa)	%Pd	%Intensity	%Mass	%Number		Peak	Radius (nm)	Mw-R (kDa)	%Pd	%Intensity	%Mass	%Number		Peak	Radius (nm)	Mw-R (kDa)	%Pd	%Intensity	%Mass	%Number		Peak	Radius (nm)	Mw-R (kDa)	%Pd	%Intensity	%Mass	%Number		Peak	Radius (nm)	Mw-R (kDa)	%Pd	%Intensity	%Mass	%Number		Peak
	Peak 1 (True)	10.54	832.08	29.51	17	90	100		Peak 1 (True)	12.15	1160.8	28.76	77.3	98	100		Peak 1 (True)	38.84	17611.3	60.3	97.5	97	100		Peak 1 (True)	41.6	20683.5	78.74	98.3	98	100		Peak 1 (True)	42.44	21665.8	80.96	75	69	100		Peak	Radius (nm)	Mw-R (kDa)	%Pd	%Intensity	%Mass	%Number		Peak 1 (True)
	Peak 2 (True)	49.03	30372.9	36.33	83	10	0.19		Peak 2 (True)	81.67	100230	20.74	22.7	1.6	0.0016		Peak 2 (True)	514.8	7.44651e+06	24.71	2.5	2.7	3.9e-06		Peak 2 (True)	569.9	9.44668e+06	16.41	1.7	2.5	2.3e-05		Peak 2 (True)	754.1	1.81877e+07	44.18	25	31	0.00012		Peak 1 (True)	198.5	800913	1.33	48.2	25	98		Peak 2 (True)
	Peak	Radius (nm)	Mw-R (kDa)	%Pd	%Intensity	%Mass	%Number		Peak	Radius (nm)	Mw-R (kDa)	%Pd	%Intensity	%Mass	%Number		Peak	Radius (nm)	Mw-R (kDa)	%Pd	%Intensity	%Mass	%Number		Peak	Radius (nm)	Mw-R (kDa)	%Pd	%Intensity	%Mass	%Number		Peak	Radius (nm)	Mw-R (kDa)	%Pd	%Intensity	%Mass	%Number		Peak 2 (True)	1056	3.99856e+07	4.8	51.8	75	2
	Peak 1 (True)	7.5	375.54	24.17	8.2	80	99		Peak 1 (True)	12.58	1260.1	31.17	81.5	98	100		Peak 1 (True)	39.18	17968.7	57.41	100	100	100		Peak 1 (True)	5.915	215.43	12.66	4.8	61	99		Peak 1 (True)	8.53	507.45	16.64	14.1	73	100		Peak	Radius (nm)	Mw-R (kDa)	%Pd	%Intensity	%Mass	%Number		Peak
	Peak 2 (True)	45.16	25063.8	55.71	87.8	18	0.69		Peak 2 (True)	104.7	179220	22	18.5	2	0.0012		Peak	Radius (nm)	Mw-R (kDa)	%Pd	%Intensity	%Mass	%Number		Peak 2 (True)	24.47	5972.09	25.01	59.5	16	0.7		Peak 2 (True)	31.19	10540.4	18.53	47.6	6.8	0.21		Peak 1 (True)	128.5	289669	9.6	22.7	9	97		Peak 1 (True)
	Peak 3 (True)	325.1	2.53984e+06	22.94	4.1	2.1	1.7e-05		Peak	Radius (nm)	Mw-R (kDa)	%Pd	%Intensity	%Mass	%Number		Peak 1 (True)	41.19	20201.5	60.89	100	100	100		Peak 3 (True)	185.8	685762	16.74	26.2	7	0.00029		Peak 3 (True)	327.2	2.57867e+06	10.41	38.3	20	0.00035		Peak 2 (True)	874.9	2.57507e+07	10.71	77.3	91	2.9		Peak 2 (True)
	Peak	Radius (nm)	Mw-R (kDa)	%Pd	%Intensity	%Mass	%Number		Peak 1 (True)	12.56	1255.24	27.08	82.4	98	100										Peak 4 (True)	1319	6.7244e+07	11.36	9.5	15	1.9e-06		Peak	Radius (nm)	Mw-R (kDa)	%Pd	%Intensity	%Mass	%Number		Peak	Radius (nm)	Mw-R (kDa)	%Pd	%Intensity	%Mass	%Number		Peak
	Peak 1 (True)	2.814	37.89	22.77	1.4	86	100		Peak 2 (True)	104.3	177581	18.07	17.6	2.2	0.0015										Peak	Radius (nm)	Mw-R (kDa)	%Pd	%Intensity	%Mass	%Number		Peak 1 (True)	8.018	439.09	21.98	6.6	45	99		Peak 1 (True)	3.844	78.63	11.88	1.1	29	100		Peak 1 (True)
	Peak 2 (True)	47.68	28452.6	78.65	98.6	14	0.13																		Peak 1 (True)	5.518	183.15	19.37	4.4	75	100		Peak 2 (True)	24.91	6229.33	26.56	37.4	11	1.2		Peak 2 (True)	166.6	531391	11.17	23.5	2.8	8.4e-05		Peak 2 (True)
																									Peak 2 (True)	27.25	7683.39	32	65.1	17	0.5		Peak 3 (True)	139.6	351154	22.47	38.6	14	0.0041		Peak 3 (True)	1225	5.65517e+07	10.66	75.4	68	6.2e-06
																									Peak 3 (True)	190.9	730484	17.07	30.5	8.1	0.00017		Peak 4 (True)	1189	5.27528e+07	21.43	17.4	30	1.3e-05
	35								40								45								50								55								60
c	Peak	Radius (nm)	Mw-R (kDa)	%Pd	%Intensity	%Mass	%Number		Peak	Radius (nm)	Mw-R (kDa)	%Pd	%Intensity	%Mass	%Number		Peak	Radius (nm)	Mw-R (kDa)	%Pd	%Intensity	%Mass	%Number		Peak	Radius (nm)	Mw-R (kDa)	%Pd	%Intensity	%Mass	%Number		Peak	Radius (nm)	Mw-R (kDa)	%Pd	%Intensity	%Mass	%Number		Peak	Radius (nm)	Mw-R (kDa)	%Pd	%Intensity	%Mass	%Number
	Peak 1 (True)	25.8	6760.18	72.45	100	100	100		Peak 1 (True)	13.5	1486.92	38.05	69.6	90	100		Peak 1 (True)	13.21	1413.03	30.35	50.9	95	100		Peak 1 (True)	26.27	7053.36	57.11	100	100	100		Peak 1 (True)	43.82	23350.7	8.82	100	100	100		Peak 1 (True)	14.96	1888.96	7.66	2.5	13	98
	Peak	Radius (nm)	Mw-R (kDa)	%Pd	%Intensity	%Mass	%Number		Peak 2 (True)	45.53	25548.7	18.16	20.9	0.83	0.01		Peak 2 (True)	36.97	15694.1	30.27	49.1	4.9	0.15		Peak	Radius (nm)	Mw-R (kDa)	%Pd	%Intensity	%Mass	%Number		Peak	Radius (nm)	Mw-R (kDa)	%Pd	%Intensity	%Mass	%Number		Peak 2 (True)	90.67	128022	12.23	97.5	87	2.1
	Peak 1 (True)	24.96	6258.14	66.73	100	100	100		Peak 3 (True)	1032	3.78752e+07	12.97	9.5	8.7	7e-06		Peak	Radius (nm)	Mw-R (kDa)	%Pd	%Intensity	%Mass	%Number		Peak 1 (True)	29.62	9341.97	64.79	95.4	99	100		Peak 1 (True)	54.1	38240.1	11.58	100	100	100		Peak	Radius (nm)	Mw-R (kDa)	%Pd	%Intensity	%Mass	%Number
	Peak	Radius (nm)	Mw-R (kDa)	%Pd	%Intensity	%Mass	%Number		Peak	Radius (nm)	Mw-R (kDa)	%Pd	%Intensity	%Mass	%Number		Peak 1 (True)	23.38	5369.56	63.46	98.6	99	100		Peak 2 (True)	173.9	587849	17.83	4.6	1.2	0.00013		Peak	Radius (nm)	Mw-R (kDa)	%Pd	%Intensity	%Mass	%Number		Peak 1 (True)	15.78	2141.66	6.71	2.8	7.8	96
	Peak 1 (True)	25.93	6845.1	64.38	93.7	96	100		Peak 1 (True)	23.99	5706.28	73.48	100	100	100		Peak 2 (True)	580.9	9.87678e+06	21.28	1.4	0.87	2.6e-06		Peak	Radius (nm)	Mw-R (kDa)	%Pd	%Intensity	%Mass	%Number		Peak 1 (True)	60.98	50595.7	19.32	100	100	100		Peak 2 (True)	100.6	163414	10.01	97.2	92	4
	Peak 2 (True)	572.1	9.53011e+06	19.29	6.3	4.4	1.6e-05		Peak	Radius (nm)	Mw-R (kDa)	%Pd	%Intensity	%Mass	%Number		Peak	Radius (nm)	Mw-R (kDa)	%Pd	%Intensity	%Mass	%Number		Peak 1 (True)	30.9	10312.4	54.53	100	100	100										Peak	Radius (nm)	Mw-R (kDa)	%Pd	%Intensity	%Mass	%Number
									Peak 1 (True)	28.72	8688.08	77.46	100	100	100		Peak 1 (True)	6.419	260.87	14.77	16.6	92	100																		Peak 1 (True)	14.94	1884.24	13.99	1.6	8.2	98
																	Peak 2 (True)	27.34	7745.65	17.57	83.4	7.7	0.12																		Peak 2 (True)	108.3	193923	34.96	98.4	92	2.5
cm	Peak	Radius (nm)	Mw-R (kDa)	%Pd	%Intensity	%Mass	%Number		Peak	Radius (nm)	Mw-R (kDa)	%Pd	%Intensity	%Mass	%Number		Peak	Radius (nm)	Mw-R (kDa)	%Pd	%Intensity	%Mass	%Number		Peak	Radius (nm)	Mw-R (kDa)	%Pd	%Intensity	%Mass	%Number		Peak	Radius (nm)	Mw-R (kDa)	%Pd	%Intensity	%Mass	%Number		Peak	Radius (nm)	Mw-R (kDa)	%Pd	%Intensity	%Mass	%Number
	Peak 1 (True)	62.68	53970.7	74.4	98.4	93	100		Peak 1 (True)	5.418	175.45	22.82	1.7	62	99		Peak 1 (True)	56.68	42645	56.74	97.8	89	100		Peak 1 (True)	58.7	46293.4	62.21	92.1	81	100		Peak 1 (True)	59.5	47765	62.84	97.6	84	100		Peak 1 (True)	58.37	45676.4	45.03	98.4	93	100
	Peak 2 (True)	1150	4.87768e+07	21.29	1.6	6.6	7.4e-06		Peak 2 (True)	77.17	87787.4	84.82	98.3	38	1.1		Peak 2 (True)	1322	6.76397e+07	12.9	2.2	11	4.2e-06		Peak 2 (True)	619.7	1.14894e+07	21.64	7.9	19	0.00014		Peak 2 (True)	901	2.75826e+07	26.41	2.4	16	0.00041		Peak 2 (True)	324.7	2.53246e+06	15.61	1.6	6.5	0.015
	Peak	Radius (nm)	Mw-R (kDa)	%Pd	%Intensity	%Mass	%Number		Peak	Radius (nm)	Mw-R (kDa)	%Pd	%Intensity	%Mass	%Number		Peak	Radius (nm)	Mw-R (kDa)	%Pd	%Intensity	%Mass	%Number		Peak	Radius (nm)	Mw-R (kDa)	%Pd	%Intensity	%Mass	%Number		Peak	Radius (nm)	Mw-R (kDa)	%Pd	%Intensity	%Mass	%Number		Peak	Radius (nm)	Mw-R (kDa)	%Pd	%Intensity	%Mass	%Number
	Peak 1 (True)	63.55	55741.2	57.44	95	90	100		Peak 1 (True)	57.19	43547.3	63.36	95.3	88	100		Peak 1 (True)	13.02	1365.42	21.64	14.4	71	100		Peak 1 (True)	57.48	44064.4	72.15	97	91	100		Peak 1 (True)	59.06	46957.4	58.23	98.3	90	100		Peak 1 (True)	11.67	1057	11.24	3	51	98
	Peak 2 (True)	809	2.14387e+07	16.35	5	9.6	3.4e-06		Peak 2 (True)	653.8	1.30247e+07	17.13	4.7	12	7e-05		Peak 2 (True)	57.08	43348.9	30.81	76.8	16	0.39		Peak 2 (True)	511.7	7.34067e+06	17.41	3	9.3	0.00058		Peak 2 (True)	703.5	1.54621e+07	15.59	1.7	10	0.00052		Peak 2 (True)	52.42	35518.8	23.26	97	49	1.5
	Peak	Radius (nm)	Mw-R (kDa)	%Pd	%Intensity	%Mass	%Number		Peak	Radius (nm)	Mw-R (kDa)	%Pd	%Intensity	%Mass	%Number		Peak 3 (True)	400	4.12657e+06	11.74	8.8	13	0.0004		Peak	Radius (nm)	Mw-R (kDa)	%Pd	%Intensity	%Mass	%Number		Peak	Radius (nm)	Mw-R (kDa)	%Pd	%Intensity	%Mass	%Number		Peak	Radius (nm)	Mw-R (kDa)	%Pd	%Intensity	%Mass	%Number
	Peak 1 (True)	68.23	65805.3	73.51	95.6	74	100		Peak 1 (True)	59.44	47669.5	73.02	93	76	100		Peak	Radius (nm)	Mw-R (kDa)	%Pd	%Intensity	%Mass	%Number		Peak 1 (True)	19.52	3519.22	26.78	26	43	99		Peak 1 (True)	46.82	27264.3	38.65	93.3	62	100		Peak 1 (True)	55.75	41023.1	35.9	95.9	72	100
	Peak 2 (True)	1665	1.16041e+08	28.49	4.4	26	2.8e-05		Peak 2 (True)	1006	3.57298e+07	29.11	7	24	3.3e-05		Peak 1 (True)	60.16	49023.6	64.21	94.7	85	100		Peak 2 (True)	73.95	79455.1	35.79	68.2	30	0.51		Peak 2 (True)	913.4	2.848e+07	14.6	6.7	38	0.00024		Peak 2 (True)	557.2	8.95885e+06	16.88	4.1	28	0.019
																	Peak 2 (True)	886.3	2.65394e+07	21.35	5.3	15	1.7e-05		Peak 3 (True)	1226	5.66575e+07	16.46	5.9	27	9.8e-05
[truncated: 13 more columns]
