# Supplementary material for: Initiation of ERAD by the bifunctional complex of Mnl1/Htm1 mannosidase and protein disulfide isomerase
Source: Nat Struct Mol Biol. 2025 Feb 10;32(6):1006–18. doi: 10.1038/s41594-025-01491-y (PMC12170172; doi:10.1038/s41594-025-01491-y)
Supplement: Supplementary file 18 — Statistical source data. [file 41594_2025_1491_MOESM18_ESM.xlsx]

## Sheet: Sheet1
sample	intensity
a1-1	2165		a2-1	2030	0.981093	a5-1	1897	0.916815	a4-1	1692	0.817739	a6-1	129	0.0623453	a7-1	94	0.0454299	a8-1	31	0.0330716	a9-1	30	0.0320048
a1-2	2041		a2-2	1484	0.717213	a5-2	1528	0.738478	a4-2	1466	0.708514	a6-2	117	0.0565458	a7-2	143	0.0691115	a8-2	55	0.0586754	a9-2	107	0.11415
a1-3	1933		a2-3	1332	0.643752	a5-3	1333	0.644235	a4-3	1345	0.650035	a6-3	235	0.113575	a7-3	184	0.0889267	a8-3	62	0.0661432	a9-3	48	0.0512076
a1-4	2207		a2-4	1487	0.718663	a5-4	2056	0.993659	a4-4	1373	0.663567	a6-4	254	0.122758	a7-4	113	0.0546126	a8-4	95	0.101348	a9-4	61	0.0650764
a1-5	2008		a2-5	1865	0.901349	a5-5	2078	1.00429	a4-5	1513	0.731229	a6-5	255	0.123241	a7-5	129	0.0623453	a8-5	111	0.118418	a9-5	67	0.0714773
a1-6	1995		a2-6	1756	0.84867	a5-6	1965	0.949679	a4-6	1497	0.723496	a6-6	293	0.141606	a7-6	85	0.0410803	a8-6	22	0.0234702	a9-6	70	0.0746778
a1-7	2144		a2-7	1761	0.851086	a5-7	1388	0.670817	a4-7	1454	0.702714	a6-7	222	0.107292	a7-7	126	0.0608955	a8-7	29	0.030938	a9-7	82	0.0874797
a1-8	1874		a2-8	1840	0.889267	a5-8	1918	0.926964	a4-8	1558	0.752977	a6-8	143	0.0691115	a7-8	125	0.0604122	a8-8	41	0.0437399	a9-8	90	0.0960143
a1-9	1841		a2-9	1663	0.803723	a5-9	1865	0.901349	a4-9	1585	0.766026	a6-9	173	0.0836104	a7-9	96	0.0463965	a8-9	63	0.06721	a9-9	93	0.0992148
a1-10	2107		a2-10	1474	0.71238	a5-10	1787	0.863652	a4-10	1600	0.773276	a6-10	268	0.129524	a7-10	102	0.0492963	a8-10	65	0.0693437	a9-10	87	0.0928139
a1-11	2137		a2-11	1523	0.736062	a5-11	1816	0.877668	a4-11	1472	0.711414	a6-11	214	0.103426	a7-11	98	0.0473631	a8-11	58	0.0618759	a9-11	64	0.0682769
a1-12	2239		a2-12	1430	0.691115	a5-12	1667	0.805657	a4-12	1356	0.655351	a6-12	254	0.122758	a7-12	149	0.0720113	a8-12	113	0.120551	a9-12	67	0.0714773
a1-13	1996		a2-13	1977	0.955479	a5-13	1769	0.854953	a4-13	1718	0.830305	a6-13	212	0.102459	a7-13	177	0.0855436	a8-13	77	0.0821456	a9-13	63	0.06721
a1-14	2022		a2-14	1881	0.909082	a5-14	1439	0.695465	a4-14	1604	0.775209	a6-14	176	0.0850603	a7-14	149	0.0720113	a8-14	79	0.0842793	a9-14	82	0.0874797
a1-15	2301		a2-15	1848	0.893133	a5-15	1470	0.710447	a4-15	1748	0.844804	a6-15	298	0.144023	a7-15	107	0.0517128	a8-15	89	0.0949475	a9-15	83	0.0885466
a1-16	2214		a2-16	1865	0.901349	a5-16	1589	0.767959	a4-16	1697	0.820155	a6-16	206	0.0995592	a7-16	88	0.0425302	a8-16	83	0.0885466	a9-16	103	0.109883
a1-17	2163		a2-17	1804	0.871868	a5-17	1352	0.653418	a4-17	1615	0.780525	a6-17	209	0.101009	a7-17	114	0.0550959	a8-17	76	0.0810788	a9-17	96	0.102415
a1-18	1961		a2-18	1731	0.836588	a5-18	1421	0.686765	a4-18	1741	0.841421	a6-18	195	0.094243	a7-18	120	0.0579957	a8-18	84	0.0896134	a9-18	80	0.0853461
a1-19	1953		a2-19	1726	0.834171	a5-19	1675	0.809523	a4-19	1716	0.829338	a6-19	257	0.124207	a7-19	117	0.0565458	a8-19	74	0.0789451	a9-19	59	0.0629427
a1-20	2034		a2-20	1837	0.887817	a5-20	1425	0.688699	a4-20	1523	0.736062	a6-20	243	0.117441	a7-20	97	0.0468798	a8-20	49	0.0522745	a9-20	53	0.0565418
a1-21	2221		a2-21	1638	0.791641	a5-21	1886	0.911499	a4-21	1394	0.673716	a6-21	206	0.0995592	a7-21	154	0.0744278	a8-21	66	0.0704105	a9-21	42	0.0448067
a1-22	2040		a2-22	1860	0.898933	a5-22	1363	0.658734	a4-22	1429	0.690632	a6-22	173	0.0836104	a7-22	157	0.0758777	a8-22	55	0.0586754	a9-22	45	0.0480072
a1-23	2052		a2-23	1653	0.79889	a5-23	1518	0.733645	a4-23	1355	0.654868	a6-23	202	0.097626	a7-23	144	0.0695948	a8-23	58	0.0618759	a9-23	52	0.055475
a1-24	2063		a2-24	1720	0.831271	a5-24	1590	0.768443	a4-24	1461	0.706097	a6-24	174	0.0840937	a7-24	93	0.0449466	a8-24	72	0.0768115	a9-24	57	0.0608091
a1-25	2017		a2-25	1990	0.961762	a5-25	1676	0.810006	a4-25	1460	0.705614	a6-25	185	0.08941	a7-25	86	0.0415636	a8-25	74	0.0789451	a9-25	57	0.0608091
	51728
	2069.12	1
b1-1	833		b2-1	260	0.277375	b3-1	999	1.06576	b4-1	901	0.96121	b5-1	713	0.760647	b6-1	25	0.0266706
b1-2	980		b2-2	182	0.194162	b3-2	981	1.04656	b4-2	902	0.962277	b5-2	725	0.773449	b6-2	68	0.0725442
b1-3	873		b2-3	172	0.183494	b3-3	1013	1.08069	b4-3	899	0.959077	b5-3	608	0.64863	b6-3	62	0.0661432
b1-4	1025		b2-4	202	0.215499	b3-4	911	0.971878	b4-4	988	1.05402	b5-4	619	0.660365	b6-4	73	0.0778783
b1-5	981		b2-5	183	0.195229	b3-5	887	0.946275	b4-5	964	1.02842	b5-5	621	0.662499	b6-5	81	0.0864129
b1-6	924		b2-6	214	0.228301	b3-6	913	0.974012	b4-6	963	1.02735	b5-6	672	0.716907	b6-6	66	0.0704105
b1-7	938		b2-7	195	0.208031	b3-7	926	0.987881	b4-7	1009	1.07643	b5-7	721	0.769182	b6-7	53	0.0565418
b1-8	939		b2-8	261	0.278442	b3-8	944	1.00708	b4-8	961	1.02522	b5-8	670	0.714773	b6-8	64	0.0682769
b1-9	948		b2-9	143	0.152556	b3-9	918	0.979346	b4-9	874	0.932406	b5-9	684	0.729709	b6-9	53	0.0565418
b1-10	986		b2-10	157	0.167492	b3-10	878	0.936673	b4-10	890	0.949475	b5-10	696	0.742511	b6-10	78	0.0832124
b1-11	970		b2-11	207	0.220833	b3-11	895	0.954809	b4-11	929	0.991081	b5-11	747	0.796919	b6-11	81	0.0864129
b1-12	993		b2-12	240	0.256038	b3-12	896	0.955876	b4-12	923	0.98468	b5-12	733	0.781983	b6-12	78	0.0832124
b1-13	876		b2-13	234	0.249637	b3-13	902	0.962277	b4-13	936	0.998549	b5-13	729	0.777716	b6-13	55	0.0586754
b1-14	936		b2-14	249	0.26564	b3-14	905	0.965478	b4-14	896	0.955876	b5-14	679	0.724375	b6-14	61	0.0650764
b1-15	959		b2-15	232	0.247504	b3-15	970	1.03482	b4-15	971	1.03589	b5-15	628	0.669967	b6-15	66	0.0704105
b1-16	893		b2-16	222	0.236835	b3-16	962	1.02629	b4-16	973	1.03802	b5-16	636	0.678501	b6-16	73	0.0778783
b1-17	1000		b2-17	136	0.145088	b3-17	965	1.02949	b4-17	989	1.05509	b5-17	621	0.662499	b6-17	76	0.0810788
b1-18	1003		b2-18	153	0.163224	b3-18	996	1.06256	b4-18	1006	1.07323	b5-18	619	0.660365	b6-18	82	0.0874797
b1-19	953		b2-19	186	0.19843	b3-19	1009	1.07643	b4-19	995	1.06149	b5-19	614	0.655031	b6-19	53	0.0565418
b1-20	905		b2-20	191	0.203764	b3-20	871	0.929205	b4-20	971	1.03589	b5-20	642	0.684902	b6-20	55	0.0586754
b1-21	925		b2-21	205	0.218699	b3-21	883	0.942007	b4-21	982	1.04762	b5-21	655	0.698771	b6-21	34	0.0362721
b1-22	887		b2-22	232	0.247504	b3-22	922	0.983614	b4-22	996	1.06256	b5-22	679	0.724375	b6-22	36	0.0384057
b1-23	889		b2-23	194	0.206964	b3-23	927	0.988948	b4-23	999	1.06576	b5-23	716	0.763847	b6-23	50	0.0533413
b1-24	890		b2-24	149	0.158957	b3-24	914	0.975079	b4-24	861	0.918537	b5-24	727	0.775582	b6-24	46	0.049074
b1-25	928		b2-25	214	0.228301	b3-25	912	0.972945	b4-25	875	0.933473	b5-25	734	0.78305	b6-25	59	0.0629427
	23434
	937.36	1
