# Supplementary material for: Initiation of ERAD by the bifunctional complex of Mnl1/Htm1 mannosidase and protein disulfide isomerase
Source: Nat Struct Mol Biol. 2025 Feb 10;32(6):1006–18. doi: 10.1038/s41594-025-01491-y (PMC12170172; doi:10.1038/s41594-025-01491-y)
Supplement: Supplementary file 20 — Statistical source data. [file 41594_2025_1491_MOESM20_ESM.xlsx]

## Sheet: Sheet1
Time	htm	de	htm+2	htm+5			Time	htm	de	htm+2	htm+5			Time	htm	de	htm+2	htm+5
00:00:03	0.675	0.673	0.673	0.675			00:00:03	0.668	0.67	0.671	0.672			00:00:03	0.676	0.677	0.677	0.676
00:00:43	0.677	0.674	0.676	0.675			00:00:43	0.672	0.671	0.671	0.675			00:00:43	0.679	0.677	0.68	0.679
00:01:23	0.68	0.675	0.679	0.677			00:01:23	0.677	0.67	0.673	0.678			00:01:23	0.682	0.676	0.683	0.681
00:02:03	0.682	0.676	0.681	0.679			00:02:03	0.682	0.672	0.676	0.681			00:02:03	0.685	0.675	0.686	0.684
00:02:43	0.685	0.676	0.683	0.682			00:02:43	0.689	0.672	0.68	0.683			00:02:43	0.688	0.675	0.689	0.688
00:03:23	0.688	0.675	0.685	0.685			00:03:23	0.695	0.672	0.684	0.686			00:03:23	0.691	0.675	0.692	0.691
00:04:03	0.692	0.677	0.687	0.688			00:04:03	0.7	0.671	0.688	0.689			00:04:03	0.694	0.676	0.696	0.693
00:04:43	0.696	0.676	0.69	0.691			00:04:43	0.705	0.67	0.692	0.692			00:04:43	0.697	0.677	0.699	0.696
00:05:23	0.7	0.677	0.694	0.695			00:05:23	0.71	0.672	0.696	0.695			00:05:23	0.7	0.677	0.702	0.7
00:06:03	0.705	0.676	0.697	0.698			00:06:03	0.716	0.672	0.701	0.698			00:06:03	0.703	0.676	0.705	0.714
00:06:43	0.709	0.675	0.702	0.702			00:06:43	0.721	0.671	0.704	0.701			00:06:43	0.707	0.676	0.708	0.718
00:07:23	0.715	0.676	0.706	0.706			00:07:23	0.726	0.671	0.706	0.704			00:07:23	0.71	0.676	0.711	0.722
00:08:03	0.72	0.676	0.71	0.71			00:08:03	0.73	0.671	0.708	0.708			00:08:03	0.713	0.676	0.714	0.726
00:08:43	0.724	0.674	0.715	0.714			00:08:43	0.735	0.671	0.71	0.711			00:08:43	0.716	0.677	0.718	0.729
00:09:23	0.728	0.676	0.719	0.717			00:09:23	0.74	0.671	0.712	0.715			00:09:23	0.719	0.675	0.722	0.732
00:10:03	0.733	0.675	0.724	0.72			00:10:03	0.744	0.672	0.714	0.719			00:10:03	0.722	0.678	0.726	0.735
00:10:43	0.736	0.676	0.728	0.723			00:10:43	0.748	0.671	0.716	0.722			00:10:43	0.725	0.676	0.73	0.738
00:11:23	0.74	0.676	0.732	0.726			00:11:23	0.751	0.671	0.719	0.726			00:11:23	0.728	0.675	0.734	0.741
00:12:03	0.743	0.677	0.737	0.729			00:12:03	0.754	0.67	0.722	0.73			00:12:03	0.731	0.675	0.736	0.744
00:12:43	0.746	0.676	0.741	0.733			00:12:43	0.757	0.67	0.726	0.734			00:12:43	0.734	0.675	0.739	0.747
00:13:23	0.749	0.677	0.746	0.735			00:13:23	0.76	0.672	0.729	0.739			00:13:23	0.738	0.675	0.743	0.75
00:14:03	0.751	0.676	0.75	0.738			00:14:03	0.762	0.67	0.733	0.742			00:14:03	0.741	0.677	0.746	0.753
00:14:43	0.753	0.677	0.753	0.741			00:14:43	0.765	0.67	0.738	0.746			00:14:43	0.745	0.677	0.749	0.756
00:15:23	0.758	0.677	0.757	0.743			00:15:23	0.767	0.671	0.742	0.75			00:15:23	0.748	0.677	0.752	0.758
00:16:03	0.762	0.678	0.76	0.745			00:16:03	0.769	0.672	0.746	0.754			00:16:03	0.751	0.676	0.756	0.761
00:16:43	0.767	0.677	0.763	0.747			00:16:43	0.772	0.67	0.75	0.758			00:16:43	0.754	0.677	0.76	0.763
00:17:23	0.772	0.675	0.766	0.749			00:17:23	0.774	0.672	0.754	0.761			00:17:23	0.757	0.675	0.764	0.765
00:18:03	0.778	0.676	0.768	0.751			00:18:03	0.777	0.67	0.759	0.764			00:18:03	0.76	0.676	0.768	0.777
00:18:43	0.782	0.676	0.77	0.755			00:18:43	0.779	0.671	0.762	0.767			00:18:43	0.764	0.677	0.772	0.769
00:19:23	0.788	0.677	0.772	0.758			00:19:23	0.781	0.671	0.768	0.769			00:19:23	0.768	0.678	0.776	0.772
00:20:03	0.792	0.677	0.775	0.761			00:20:03	0.784	0.67	0.772	0.772			00:20:03	0.772	0.677	0.78	0.775
00:20:43	0.796	0.678	0.779	0.763			00:20:43	0.787	0.671	0.776	0.774			00:20:43	0.776	0.677	0.783	0.778
00:21:23	0.801	0.675	0.782	0.766			00:21:23	0.79	0.672	0.781	0.776			00:21:23	0.78	0.676	0.786	0.781
00:22:03	0.806	0.677	0.785	0.77			00:22:03	0.792	0.671	0.784	0.778			00:22:03	0.785	0.677	0.788	0.783
00:22:43	0.81	0.676	0.787	0.773			00:22:43	0.794	0.67	0.788	0.78			00:22:43	0.791	0.677	0.792	0.785
